# Supplementary material for: Developmental landscape and asymmetric gene expression in the leaf vasculature of Brassica rapa revealed by single-cell transcriptome
Source: Hortic Res. 2025 Feb 26;12(6):uhaf060. doi: 10.1093/hr/uhaf060 (PMC12017798; doi:10.1093/hr/uhaf060)
Supplement: Web_Material_uhaf060 [file web_material_uhaf060.zip]

Archive with 6 entries (6 files):
- Figure S1.pdf
- Figure S2.pdf
- Figure S3.pdf
- Figure S4.pdf
- Figure S5.pdf
- Table S1-9.xlsx
