# Supplementary material for: Developmental landscape and asymmetric gene expression in the leaf vasculature of Brassica rapa revealed by single-cell transcriptome
Source: Hortic Res. 2025 Feb 26;12(6):uhaf060. doi: 10.1093/hr/uhaf060 (PMC12017798; doi:10.1093/hr/uhaf060)
Supplement: Web_Material_uhaf060 [file web_material_uhaf060.zip › Table S1-9.xlsx]

## Sheet: Table S1
Table S1 Statistics of preliminary mapping results of scRNA-seq data from three Chinese cabbage samples.
Item	RL1	RL2	RL3
Number of Reads	1735117739	818523306	812712472
Estimated Number of Cells	4576	6628	6168
Total Genes Detected	31211	31995	31867
Mean Reads per Cell	379177	123495	131763
Median Genes per Cell	5617	3684	3148
Median UMI Counts per Cell	24986	11945	8760

## Sheet: Table S2
Table S2 List of Marker genes used for cell type annotation
Cell type	Gene ID	Ortholog in Arabidopsis	Gene symbol	Full name	References
Xylem parenchyma	Bra035917	AT5G61660	-	-	Zhang, T. Q. et al. A single-cell analysis of the Arabidopsis vegetative shoot apex. Dev Cell 56, 1056-1074 e1058, doi:10.1016/j.devcel.2021.02.021 (2021)
Xylem parenchyma	Bra036795	AT3G51480	GLR3.6	GLUTAMATE RECEPTOR 3.6	Nguyen, C. T. et al. Identification of cell populations necessary for leaf-to-leaf electrical signaling in a wounded plant. Proc Natl Acad Sci U S A 115, 10178-10183, doi:10.1073/pnas.1807049115 (2018)
Xylem parenchyma	Bra024306	AT5G64530	XND1	XYLEM NAC DOMAIN 1	Zhong, R. et al. XND1 regulates secondary wall deposition in xylem vessels through the Inhibition of VND Functions. Plant Cell Physiol 62, 53-65, doi:10.1093/pcp/pcaa140 (2021)
Tracheary elements	Bra011608	AT4G35350	XCP1	XYLEM CYSTEINE PEPTIDASE 1	Funk, V. et al. The Arabidopsis xylem peptidase XCP1 Is a tracheary element vacuolar protein that may be a papain ortholog. Plant Physiology 128, 84-94, doi:10.1104/pp.010514 (2002)
Tracheary elements	Bra016447	AT1G20850	XCP2	XYLEM CYSTEINE PEPTIDASE 2	Zhao, C. et al. The xylem and phloem transcriptomes from secondary tissues of the Arabidopsis root-hypocotyl. Plant Physiol 138, 803-818, doi:10.1104/pp.105.060202 (2005).
procambium cells with features relating to xylem differentiation	Bra034539	AT4G32880	HB8	HOMEOBOX GENE 8	Baima, S. et al. The Arabidopsis ATHB-8 HD-zip protein acts as a differentiation-promoting transcription factor of the vascular meristems. Plant Physiol 126, 643-655, doi:10.1104/pp.126.2.643 (2001).
procambium cells with features relating to xylem differentiation	Bra014315	AT1G52150	HB15	ATHB-15, ATHB15, CNA, CORONA, HB15, ICU4, INCURVATA 4	Baima, S. et al. The Arabidopsis ATHB-8 HD-zip protein acts as a differentiation-promoting transcription factor of the vascular meristems. Plant Physiol 126, 643-655, doi:10.1104/pp.126.2.643 (2001).
procambium cells with features relating to xylem differentiation	Bra012952	AT5G61480	PXY	PHLOEM INTERCALATED WITH XYLEM	Shi, D. et al. Bifacial cambium stem cells generate xylem and phloem during radial plant growth. Development 146, doi:10.1242/dev.171355 (2019).
Phloem parenchyma	Bra019560	AT3G48740	SWEET11	SWEET11	Chen, L. Q. et al. Sucrose efflux mediated by SWEET proteins as a key step for phloem transport. Science 335, 207-211, doi:10.1126/science.1213351 (2012).
Phloem parenchyma	Bra009700	AT5G23660	SWEET12	SWEET12	Chen, L. Q. et al. Sucrose efflux mediated by SWEET proteins as a key step for phloem transport. Science 335, 207-211, doi:10.1126/science.1213351 (2012).
Phloem parenchyma	Bra018695	AT1G47960	CIF1	CELL WALL / VACUOLAR INHIBITOR OF FRUCTOSIDASE 1	Kim, J. Y. et al. Distinct identities of leaf phloem cells revealed by single cell transcriptomics. Plant Cell 33, 511-530, doi:10.1093/plcell/koaa060 (2021)
Companion cell	Bra009578	AT5G02600	NAKR1	ATHMP42, HEAVY METAL ASSOCIATED PROTEIN 42, NAKR1, NPCC6, SODIUM POTASSIUM ROOT DEFECTIVE 1, nuclear-enriched phloem companion cell gene 6	Tian, H. et al. Arabidopsis NPCC6/NaKR1 is a phloem mobile metal binding protein necessary for phloem function and root meristem maintenance. Plant Cell 22, 3963-3979, doi:10.1105/tpc.110.080010 (2010).
Companion cell	Bra020949	AT4G19840	PP2A-1	PHLOEM PROTEIN 2-A1	Cayla, T. et al. Live imaging of companion cells and sieve elements in Arabidopsis leaves. PLoS One 10, e0118122, doi:10.1371/journal.pone.0118122 (2015)
Sieve elements	Bra040547	AT3G01680	SEOR1	SIEVE-ELEMENT-OCCLUSION-RELATED 1	Anstead, J. A. et al. Arabidopsis P-protein filament formation requires both AtSEOR1 and AtSEOR2. Plant Cell Physiol 53, 1033-1042, doi:10.1093/pcp/pcs046 (2012).
Sieve elements	Bra039502	AT5G37180	SUS5	SUCROSE SYNTHASE 5	Barratt, D. H. et al. Callose synthase GSL7 is necessary for normal phloem transport and inflorescence growth in Arabidopsis. Plant Physiol 155, 328-341, doi:10.1104/pp.110.166330 (2011).
procambium cells	Bra025775	AT1G19850	MP	MONOPTEROS	Wenzel C. L. et al. Dynamics of MONOPTEROS and PIN-FORMED1 expression during leaf vein pattern formation in Arabidopsis thaliana. Plant J. 2007, 49(3):387-98. doi: 10.1111/j.1365-313X.2006.02977.x.
procambium cells with features relating to phloem differentiation	Bra020261	AT5G60200	TMO6	TARGET OF MONOPTEROS 6	Smit, M. E. et al. A PXY-mediated transcriptional network integrates signaling mechanisms to control vascular development in Arabidopsis. Plant Cell 32, 319-335, doi:10.1105/tpc.19.00562 (2020).
procambium cells with features relating to phloem differentiation	Bra020463	AT5G57130	SMXL5	SMAX1-LIKE 5	Wallner, E. S. et al. Strigolactone- and karrikin-independent SMXL proteins are central regulators of phloem formation. Curr Biol 27, 1241-1247, doi:10.1016/j.cub.2017.03.014 (2017)
procambium cells with features relating to phloem differentiation	Bra001326	AT3G09070	OPS	OCTOPUS	Zhang, X. et al. OCTOPUS regulates BIN2 to control leaf curvature in Chinese cabbage. Proc Natl Acad Sci U S A 119, e2208978119, doi:10.1073/pnas.2208978119 (2022).

## Sheet: Table S3
Table S3 List of one-to-one orthologs between B. rapa and Arabidopsis thaliana
Arabidopsis thaliana	Brassica rapa
AT1G01010	Bra033296
AT1G01020	Bra033295
AT1G01030	Bra033294
AT1G01040	Bra033293
AT1G01050	Bra033292
AT1G01060	Bra033291
AT1G01070	Bra033290
AT1G01080	Bra033287
AT1G01090	Bra033286
AT1G01110	Bra033284
AT1G01120	Bra033283
AT1G01140	Bra032622
AT1G01160	Bra032623
AT1G01180	Bra033279
AT1G01190	Bra033278
AT1G01200	Bra033277
AT1G01220	Bra032626
AT1G01225	Bra032627
AT1G01230	Bra033276
AT1G01240	Bra032629
AT1G01250	Bra033274
AT1G01260	Bra033273
AT1G01280	Bra033272
AT1G01290	Bra032632
AT1G01300	Bra033271
AT1G01310	Bra032633
AT1G01320	Bra033269
AT1G01350	Bra033268
AT1G01360	Bra033267
AT1G01370	Bra032634
AT1G01380	Bra032635
AT1G01420	Bra033266
AT1G01430	Bra033265
AT1G01440	Bra033264
AT1G01450	Bra032636
AT1G01453	Bra033263
AT1G01460	Bra033262
AT1G01470	Bra030494
AT1G01480	Bra033261
AT1G01490	Bra033260
AT1G01500	Bra033259
AT1G01510	Bra033258
AT1G01520	Bra033257
AT1G01540	Bra032639
AT1G01550	Bra033254
AT1G01570	Bra033253
AT1G01580	Bra032640
AT1G01590	Bra032641
AT1G01600	Bra033251
AT1G01610	Bra032643
AT1G01620	Bra032644
AT1G01630	Bra033247
AT1G01640	Bra033246
AT1G01650	Bra032646
AT1G01660	Bra033244
AT1G01670	Bra033243
AT1G01680	Bra000412
AT1G01690	Bra024921
AT1G01695	Bra032647
AT1G01710	Bra033240
AT1G01720	Bra033239
AT1G01725	Bra033238
AT1G01730	Bra032648
AT1G01750	Bra033236
AT1G01760	Bra033235
AT1G01770	Bra032649
AT1G01790	Bra032651
AT1G01800	Bra033230
AT1G01830	Bra033229
AT1G01840	Bra033227
AT1G01860	Bra032652
AT1G01880	Bra032653
AT1G01900	Bra033226
AT1G01910	Bra032654
AT1G01920	Bra032655
AT1G01930	Bra032656
AT1G01940	Bra032657
AT1G01950	Bra032658
AT1G01960	Bra032659
AT1G01970	Bra033224
AT1G01980	Bra028530
AT1G01990	Bra033223
AT1G02010	Bra032660
AT1G02020	Bra018853
AT1G02040	Bra032661
AT1G02065	Bra033221
AT1G02070	Bra032663
AT1G02080	Bra028531
AT1G02090	Bra032666
AT1G02100	Bra032667
AT1G02120	Bra033218
AT1G02140	Bra032668
AT1G02145	Bra032669
AT1G02150	Bra033215
AT1G02160	Bra033214
AT1G02170	Bra032430
AT1G02180	Bra033213
AT1G02205	Bra032670
AT1G02250	Bra033303
AT1G02260	Bra032614
AT1G02270	Bra033309
AT1G02280	Bra033311
AT1G02305	Bra030498
AT1G02310	Bra033312
AT1G02330	Bra033313
AT1G02335	Bra033314
AT1G02340	Bra033315
AT1G02370	Bra033321
AT1G02380	Bra032607
AT1G02390	Bra033323
AT1G02400	Bra033324
AT1G02405	Bra032604
AT1G02410	Bra030501
AT1G02420	Bra030502
AT1G02440	Bra032602
AT1G02450	Bra032601
AT1G02460	Bra032600
AT1G02470	Bra032599
AT1G02475	Bra033330
AT1G02520	Bra030503
AT1G02540	Bra037072
AT1G02560	Bra033332
AT1G02570	Bra033333
AT1G02580	Bra033334
AT1G02610	Bra030505
AT1G02630	Bra030506
AT1G02640	Bra033337
AT1G02660	Bra032591
AT1G02680	Bra030508
AT1G02690	Bra033342
AT1G02700	Bra033343
AT1G02720	Bra032589
AT1G02730	Bra033344
AT1G02740	Bra032588
AT1G02750	Bra032587
AT1G02780	Bra030509
AT1G02790	Bra030510
AT1G02800	Bra032584
AT1G02810	Bra030511
AT1G02816	Bra033349
AT1G02820	Bra033350
AT1G02840	Bra036267
AT1G02850	Bra033352
AT1G02860	Bra033353
AT1G02870	Bra033354
AT1G02880	Bra030512
AT1G02890	Bra033356
AT1G02900	Bra030513
AT1G02910	Bra030514
AT1G02930	Bra030515
AT1G02940	Bra033359
AT1G02950	Bra032578
AT1G02960	Bra030516
AT1G02970	Bra032577
AT1G03010	Bra033365
AT1G03020	Bra033366
AT1G03030	Bra033367
AT1G03040	Bra033368
AT1G03050	Bra032561
AT1G03055	Bra032560
AT1G03060	Bra033370
AT1G03070	Bra033373
AT1G03080	Bra032558
AT1G03090	Bra032557
AT1G03110	Bra030519
AT1G03120	Bra033375
AT1G03140	Bra030520
AT1G03150	Bra033377
AT1G03160	Bra030522
AT1G03170	Bra030523
AT1G03190	Bra030524
AT1G03210	Bra033379
AT1G03220	Bra032555
AT1G03250	Bra033380
AT1G03260	Bra032553
AT1G03270	Bra032552
AT1G03280	Bra013383
AT1G03290	Bra033382
AT1G03310	Bra033388
AT1G03320	Bra033389
AT1G03330	Bra030529
AT1G03350	Bra033391
AT1G03360	Bra033392
AT1G03370	Bra024912
AT1G03380	Bra033394
AT1G03390	Bra033395
AT1G03430	Bra033398
AT1G03440	Bra030532
AT1G03457	Bra033400
AT1G03470	Bra033401
AT1G03475	Bra033402
AT1G03490	Bra004575
AT1G03510	Bra030533
AT1G03540	Bra030534
AT1G03550	Bra030535
AT1G03560	Bra033410
AT1G03590	Bra030536
AT1G03600	Bra033412
AT1G03610	Bra033413
AT1G03620	Bra030539
AT1G03630	Bra033415
AT1G03650	Bra032548
AT1G03660	Bra000801
AT1G03687	Bra032546
AT1G03700	Bra015256
AT1G03710	Bra015258
AT1G03730	Bra032545
AT1G03740	Bra015260
AT1G03750	Bra032544
AT1G03760	Bra015261
AT1G03780	Bra015263
AT1G03790	Bra030542
AT1G03810	Bra015268
AT1G03820	Bra015269
AT1G03830	Bra030544
AT1G03840	Bra015271
AT1G03850	Bra032540
AT1G03860	Bra030546
AT1G03870	Bra015274
AT1G03880	Bra015275
AT1G03890	Bra032538
AT1G03900	Bra030548
AT1G03905	Bra030549
AT1G03910	Bra032537
AT1G03920	Bra015279
AT1G03940	Bra030550
AT1G03950	Bra015280
AT1G03960	Bra030551
AT1G03970	Bra015281
AT1G03980	Bra032535
AT1G03982	Bra015282
AT1G03990	Bra015283
AT1G04000	Bra032534
AT1G04010	Bra015285
AT1G04020	Bra032532
AT1G04040	Bra030553
AT1G04070	Bra015286
AT1G04080	Bra015287
AT1G04090	Bra015288
AT1G04100	Bra015289
AT1G04110	Bra015290
AT1G04120	Bra015291
AT1G04130	Bra032529
AT1G04140	Bra032528
AT1G04150	Bra032527
AT1G04160	Bra032526
AT1G04170	Bra032525
AT1G04180	Bra032524
AT1G04190	Bra030557
AT1G04200	Bra030558
AT1G04210	Bra015295
AT1G04220	Bra015296
AT1G04240	Bra015297
AT1G04250	Bra030560
AT1G04260	Bra030561
AT1G04270	Bra032519
AT1G04280	Bra015300
AT1G04290	Bra015301
AT1G04300	Bra015302
AT1G04310	Bra015303
AT1G04330	Bra015304
AT1G04340	Bra030565
AT1G04350	Bra030566
AT1G04360	Bra015308
AT1G04370	Bra015310
AT1G04380	Bra015311
AT1G04390	Bra015312
AT1G04400	Bra030568
AT1G04410	Bra027485
AT1G04420	Bra015315
AT1G04430	Bra030570
AT1G04440	Bra032511
AT1G04445	Bra032510
AT1G04450	Bra032508
AT1G04470	Bra015318
AT1G04500	Bra015321
AT1G04510	Bra015322
AT1G04520	Bra015323
AT1G04530	Bra015324
AT1G04540	Bra032504
AT1G04550	Bra015326
AT1G04555	Bra015327
AT1G04560	Bra015328
AT1G04570	Bra015329
AT1G04580	Bra015330
AT1G04590	Bra015331
AT1G04600	Bra030576
AT1G04610	Bra015334
AT1G04620	Bra015335
AT1G04640	Bra015337
AT1G04645	Bra030578
AT1G04650	Bra030581
AT1G04660	Bra032496
AT1G04670	Bra015340
AT1G04680	Bra015341
AT1G04690	Bra015342
AT1G04700	Bra005521
AT1G04710	Bra030586
AT1G04730	Bra015344
AT1G04750	Bra015345
AT1G04770	Bra015346
AT1G04780	Bra015348
AT1G04790	Bra015349
AT1G04800	Bra015350
AT1G04830	Bra030591
AT1G04840	Bra015357
AT1G04850	Bra030592
AT1G04860	Bra032492
AT1G04870	Bra022716
AT1G04880	Bra032491
AT1G04890	Bra015360
AT1G04900	Bra015362
AT1G04910	Bra015363
AT1G04920	Bra015364
AT1G04930	Bra015366
AT1G04940	Bra015367
AT1G04945	Bra030597
AT1G04950	Bra015368
AT1G04960	Bra015369
AT1G04970	Bra015371
AT1G04980	Bra015375
AT1G04985	Bra030599
AT1G04990	Bra015376
AT1G05010	Bra015380
AT1G05020	Bra015381
AT1G05040	Bra015383
AT1G05055	Bra030602
AT1G05060	Bra023271
AT1G05065	Bra015385
AT1G05080	Bra030770
AT1G05100	Bra015388
AT1G05120	Bra015389
AT1G05140	Bra015391
AT1G05150	Bra015393
AT1G05160	Bra015394
AT1G05180	Bra015396
AT1G05190	Bra015397
AT1G05200	Bra015398
AT1G05205	Bra032479
AT1G05210	Bra015400
AT1G05230	Bra032478
AT1G05250	Bra032477
AT1G05260	Bra015404
AT1G05270	Bra030608
AT1G05280	Bra030609
AT1G05290	Bra032471
AT1G05291	Bra015412
AT1G05300	Bra015415
AT1G05310	Bra032469
AT1G05320	Bra015417
AT1G05330	Bra015418
AT1G05340	Bra015419
AT1G05350	Bra032467
AT1G05360	Bra032466
AT1G05370	Bra032465
AT1G05380	Bra020653
AT1G05385	Bra020654
AT1G05410	Bra015422
AT1G05420	Bra032464
AT1G05430	Bra015423
AT1G05440	Bra015424
AT1G05450	Bra015426
AT1G05460	Bra015427
AT1G05470	Bra030611
AT1G05490	Bra015430
AT1G05500	Bra015431
AT1G05510	Bra015432
AT1G05520	Bra030613
AT1G05530	Bra031483
AT1G05540	Bra015433
AT1G05550	Bra015434
AT1G05570	Bra015436
AT1G05577	Bra032461
AT1G05580	Bra015442
AT1G05590	Bra032460
AT1G05600	Bra015443
AT1G05610	Bra015444
AT1G05620	Bra030616
AT1G05630	Bra030617
AT1G05640	Bra030618
AT1G05660	Bra030619
AT1G05670	Bra015447
AT1G05680	Bra030620
AT1G05690	Bra030621
AT1G05700	Bra015449
AT1G05710	Bra015450
AT1G05720	Bra032455
AT1G05730	Bra032454
AT1G05750	Bra030624
AT1G05760	Bra015451
AT1G05785	Bra015452
AT1G05790	Bra030625
AT1G05800	Bra015454
AT1G05805	Bra015456
AT1G05810	Bra032453
AT1G05820	Bra030626
AT1G05835	Bra030627
AT1G05840	Bra032452
AT1G05850	Bra030628
AT1G05860	Bra015458
AT1G05880	Bra015460
AT1G05890	Bra015463
AT1G05894	Bra030630
AT1G05910	Bra032449
AT1G05940	Bra037305
AT1G05960	Bra032445
AT1G05970	Bra015467
AT1G06010	Bra032443
AT1G06020	Bra030634
AT1G06040	Bra030635
AT1G06050	Bra015470
AT1G06060	Bra030636
AT1G06070	Bra015471
AT1G06080	Bra015472
AT1G06090	Bra032437
AT1G06110	Bra030639
AT1G06130	Bra032436
AT1G06137	Bra032435
AT1G06140	Bra024299
AT1G06160	Bra032433
AT1G06170	Bra015480
AT1G06180	Bra015481
AT1G06190	Bra015482
AT1G06200	Bra015483
AT1G06210	Bra032432
AT1G06220	Bra030642
AT1G06230	Bra015485
AT1G06240	Bra030644
AT1G06250	Bra015486
AT1G06260	Bra030646
AT1G06270	Bra015488
AT1G06280	Bra030647
AT1G06290	Bra015491
AT1G06320	Bra030648
AT1G06330	Bra032428
AT1G06340	Bra032427
AT1G06360	Bra030650
AT1G06380	Bra032426
AT1G06400	Bra032424
AT1G06410	Bra030651
AT1G06420	Bra032423
AT1G06430	Bra015499
AT1G06440	Bra015500
AT1G06450	Bra032421
AT1G06460	Bra030653
AT1G06470	Bra030654
AT1G06475	Bra015503
AT1G06490	Bra015504
AT1G06510	Bra015506
AT1G06515	Bra015505
AT1G06520	Bra015507
AT1G06530	Bra015508
AT1G06540	Bra015509
AT1G06550	Bra030657
AT1G06560	Bra015510
AT1G06570	Bra015511
AT1G06590	Bra015512
AT1G06620	Bra015513
AT1G06650	Bra031533
AT1G06660	Bra030659
AT1G06680	Bra031534
AT1G06690	Bra030661
AT1G06700	Bra015521
AT1G06720	Bra015522
AT1G06730	Bra015523
AT1G06750	Bra031536
AT1G06780	Bra015529
AT1G06790	Bra030662
AT1G06800	Bra015531
AT1G06820	Bra031539
AT1G06830	Bra031540
AT1G06840	Bra015533
AT1G06850	Bra030663
AT1G06870	Bra015534
AT1G06890	Bra031543
AT1G06900	Bra015536
AT1G06910	Bra031545
AT1G06920	Bra031546
AT1G06923	Bra031547
AT1G06925	Bra031670
AT1G06930	Bra015537
AT1G06950	Bra030666
AT1G06970	Bra030667
AT1G06980	Bra015540
AT1G06990	Bra031550
AT1G07000	Bra015543
AT1G07010	Bra015544
AT1G07030	Bra015545
AT1G07040	Bra015547
AT1G07050	Bra015548
AT1G07060	Bra015549
AT1G07070	Bra003808
AT1G07080	Bra031551
AT1G07090	Bra031552
AT1G07110	Bra031553
AT1G07120	Bra030671
AT1G07130	Bra030672
AT1G07135	Bra030673
AT1G07140	Bra030675
AT1G07180	Bra015560
AT1G07200	Bra031556
AT1G07210	Bra015562
AT1G07220	Bra031558
AT1G07230	Bra015564
AT1G07240	Bra015567
AT1G07250	Bra031559
AT1G07260	Bra015568
AT1G07270	Bra015569
AT1G07280	Bra015570
AT1G07300	Bra031569
AT1G07310	Bra015573
AT1G07320	Bra015574
AT1G07340	Bra030678
AT1G07350	Bra015576
AT1G07360	Bra030679
AT1G07370	Bra018377
AT1G07380	Bra030680
AT1G07410	Bra015578
AT1G07420	Bra030681
AT1G07430	Bra031574
AT1G07440	Bra015580
AT1G07450	Bra031575
AT1G07460	Bra030682
AT1G07473	Bra015581
AT1G07480	Bra031577
AT1G07490	Bra030686
AT1G07510	Bra031579
AT1G07520	Bra031580
AT1G07530	Bra030688
AT1G07540	Bra030689
AT1G07560	Bra031584
AT1G07570	Bra031585
AT1G07590	Bra031586
AT1G07615	Bra030693
AT1G07620	Bra015595
AT1G07640	Bra030696
AT1G07645	Bra031589
AT1G07650	Bra018693
AT1G07670	Bra031593
AT1G07690	Bra031592
AT1G07700	Bra019226
AT1G07710	Bra018683
AT1G07720	Bra018684
AT1G07725	Bra018685
AT1G07740	Bra030701
AT1G07745	Bra030700
AT1G07750	Bra018688
AT1G07780	Bra028753
AT1G07795	Bra000482
AT1G07820	Bra005185
AT1G07830	Bra031595
AT1G07840	Bra018680
AT1G07850	Bra018679
AT1G07870	Bra018678
AT1G07880	Bra031597
AT1G07890	Bra031598
AT1G07910	Bra031600
AT1G07930	Bra018669
AT1G07950	Bra026057
AT1G07960	Bra018672
AT1G07970	Bra018673
AT1G07980	Bra031606
AT1G07985	Bra018667
AT1G07990	Bra030708
AT1G08010	Bra018665
AT1G08030	Bra018664
AT1G08035	Bra030711
AT1G08050	Bra030712
AT1G08060	Bra018662
AT1G08065	Bra018660
AT1G08070	Bra018658
AT1G08080	Bra018657
AT1G08090	Bra031610
AT1G08110	Bra018654
AT1G08125	Bra018653
AT1G08130	Bra018652
AT1G08135	Bra031613
AT1G08140	Bra018650
AT1G08180	Bra030715
AT1G08190	Bra018644
AT1G08210	Bra031617
AT1G08220	Bra030718
AT1G08230	Bra030719
AT1G08260	Bra018641
AT1G08280	Bra018639
AT1G08290	Bra018638
AT1G08300	Bra018637
AT1G08310	Bra018636
AT1G08315	Bra018635
AT1G08320	Bra018634
AT1G08340	Bra018633
AT1G08350	Bra018632
AT1G08370	Bra018630
AT1G08380	Bra031624
AT1G08390	Bra018628
AT1G08400	Bra018627
AT1G08410	Bra030723
AT1G08420	Bra031626
AT1G08440	Bra018625
AT1G08450	Bra031627
AT1G08460	Bra031628
AT1G08465	Bra031629
AT1G08470	Bra018623
AT1G08480	Bra018622
AT1G08490	Bra018621
AT1G08500	Bra031630
AT1G08510	Bra031631
AT1G08520	Bra018619
AT1G08530	Bra018618
AT1G08540	Bra030732
AT1G08550	Bra018616
AT1G08560	Bra018615
AT1G08570	Bra018614
AT1G08580	Bra018613
AT1G08590	Bra030734
AT1G08600	Bra018612
AT1G08610	Bra031635
AT1G08620	Bra030735
AT1G08630	Bra031636
AT1G08640	Bra018610
AT1G08650	Bra030737
AT1G08660	Bra031637
AT1G08670	Bra031638
AT1G08680	Bra018607
AT1G08700	Bra018606
AT1G08720	Bra031639
AT1G08730	Bra018605
AT1G08750	Bra018604
AT1G08760	Bra018603
AT1G08770	Bra018602
AT1G08780	Bra018601
AT1G08790	Bra030741
AT1G08800	Bra030742
AT1G08810	Bra018598
AT1G08820	Bra018597
AT1G08830	Bra031642
AT1G08840	Bra031643
AT1G08845	Bra018596
AT1G08860	Bra031645
AT1G08880	Bra018595
AT1G08900	Bra018594
AT1G08910	Bra030746
AT1G08920	Bra030747
AT1G08930	Bra031649
AT1G08940	Bra018590
AT1G08970	Bra031651
AT1G08980	Bra031652
AT1G08990	Bra031653
AT1G09000	Bra018588
AT1G09010	Bra018587
AT1G09020	Bra031654
AT1G09030	Bra018585
AT1G09040	Bra018583
AT1G09060	Bra030754
AT1G09070	Bra031656
AT1G09080	Bra031657
AT1G09090	Bra031658
AT1G09130	Bra030756
AT1G09140	Bra018581
AT1G09150	Bra030757
AT1G09155	Bra030758
AT1G09160	Bra030759
AT1G09170	Bra030760
AT1G09190	Bra018577
AT1G09195	Bra030762
AT1G09210	Bra030763
AT1G09220	Bra030764
AT1G09230	Bra018574
AT1G09240	Bra018573
AT1G09245	Bra031659
AT1G09250	Bra018572
AT1G09260	Bra018571
AT1G09270	Bra018570
AT1G09280	Bra018569
AT1G09290	Bra030766
AT1G09300	Bra030767
AT1G09310	Bra018568
AT1G09320	Bra031661
AT1G09330	Bra030769
AT1G09340	Bra018565
AT1G09350	Bra031663
AT1G09360	Bra020029
AT1G09370	Bra020028
AT1G09380	Bra020026
AT1G09390	Bra020025
AT1G09400	Bra030773
AT1G09430	Bra030777
AT1G09440	Bra020024
AT1G09460	Bra020023
AT1G09470	Bra020022
AT1G09480	Bra020021
AT1G09500	Bra031666
AT1G09520	Bra020018
AT1G09530	Bra031668
AT1G09540	Bra030783
AT1G09550	Bra030784
AT1G09560	Bra020014
AT1G09570	Bra020013
AT1G09575	Bra020011
AT1G09580	Bra030786
AT1G09600	Bra031674
AT1G09610	Bra030789
AT1G09620	Bra031675
AT1G09625	Bra035473
AT1G09630	Bra020006
AT1G09640	Bra031676
AT1G09645	Bra020004
AT1G09650	Bra009956
AT1G09660	Bra030791
AT1G09665	Bra020002
AT1G09680	Bra020001
AT1G09690	Bra020000
AT1G09700	Bra030793
AT1G09710	Bra019998
AT1G09720	Bra019997
AT1G09730	Bra030794
AT1G09740	Bra019995
AT1G09750	Bra030796
AT1G09760	Bra031683
AT1G09770	Bra019993
AT1G09780	Bra030799
AT1G09790	Bra030800
AT1G09795	Bra019991
AT1G09800	Bra031684
AT1G09810	Bra019988
AT1G09812	Bra019987
AT1G09815	Bra019986
AT1G09820	Bra019985
AT1G09830	Bra019984
AT1G09840	Bra030803
AT1G09850	Bra019982
AT1G09860	Bra019981
AT1G09870	Bra019980
AT1G09880	Bra019979
AT1G09890	Bra019978
AT1G09900	Bra019977
AT1G09910	Bra019976
AT1G09920	Bra030805
AT1G09930	Bra031688
AT1G09932	Bra030806
AT1G09935	Bra019974
AT1G09950	Bra019973
AT1G09960	Bra019972
AT1G09970	Bra019971
AT1G09980	Bra031694
AT1G10010	Bra031697
AT1G10020	Bra019966
AT1G10030	Bra018466
AT1G10040	Bra018465
AT1G10050	Bra031698
AT1G10060	Bra019964
AT1G10070	Bra018463
AT1G10090	Bra018462
AT1G10095	Bra033742
AT1G10120	Bra031700
AT1G10130	Bra031701
AT1G10140	Bra031702
AT1G10150	Bra018459
AT1G10155	Bra019959
AT1G10170	Bra019958
AT1G10180	Bra018457
AT1G10190	Bra036925
AT1G10200	Bra019956
AT1G10210	Bra019955
AT1G10230	Bra039504
AT1G10270	Bra031706
AT1G10280	Bra019951
AT1G10290	Bra031707
AT1G10310	Bra018447
AT1G10320	Bra018446
AT1G10330	Bra019943
AT1G10340	Bra018445
AT1G10350	Bra018443
AT1G10360	Bra031708
AT1G10370	Bra019940
AT1G10380	Bra019939
AT1G10385	Bra018442
AT1G10390	Bra018441
AT1G10400	Bra018440
AT1G10410	Bra019937
AT1G10417	Bra019936
AT1G10430	Bra031712
AT1G10450	Bra019933
AT1G10460	Bra031713
AT1G10470	Bra036963
AT1G10480	Bra031715
AT1G10490	Bra018437
AT1G10500	Bra019928
AT1G10510	Bra019926
AT1G10520	Bra018434
AT1G10522	Bra019925
AT1G10530	Bra031717
AT1G10550	Bra018433
AT1G10560	Bra019924
AT1G10570	Bra019923
AT1G10580	Bra019919
AT1G10585	Bra031721
AT1G10590	Bra031722
AT1G10600	Bra019915
AT1G10610	Bra019914
AT1G10620	Bra019913
AT1G10640	Bra019912
AT1G10650	Bra018428
AT1G10657	Bra019909
AT1G10660	Bra019908
AT1G10670	Bra018425
AT1G10680	Bra019907
AT1G10690	Bra019906
AT1G10700	Bra019905
AT1G10710	Bra031754
AT1G10720	Bra031753
AT1G10740	Bra031751
AT1G10750	Bra031750
AT1G10760	Bra018423
AT1G10770	Bra031748
AT1G10780	Bra031747
AT1G10790	Bra019902
AT1G10820	Bra018421
AT1G10830	Bra019899
AT1G10840	Bra018420
AT1G10850	Bra019897
AT1G10865	Bra031744
AT1G10870	Bra019896
AT1G10880	Bra018419
AT1G10890	Bra019893
AT1G10900	Bra019892
AT1G10910	Bra019891
AT1G10930	Bra018418
AT1G10940	Bra019889
AT1G10950	Bra018416
AT1G10960	Bra018415
AT1G11020	Bra031736
AT1G11040	Bra019886
AT1G11050	Bra031735
AT1G11060	Bra019885
AT1G11070	Bra019884
AT1G11080	Bra041072
AT1G11090	Bra041073
AT1G11112	Bra019881
AT1G11120	Bra019880
AT1G11125	Bra019879
AT1G11130	Bra019878
AT1G11170	Bra019877
AT1G11180	Bra019876
AT1G11190	Bra031758
AT1G11200	Bra016848
AT1G11210	Bra019875
AT1G11240	Bra019873
AT1G11250	Bra019872
AT1G11260	Bra031762
AT1G11270	Bra013543
AT1G11280	Bra034257
AT1G11290	Bra007791
AT1G11300	Bra031766
AT1G11310	Bra019869
AT1G11320	Bra019868
AT1G11330	Bra019864
AT1G11340	Bra019863
AT1G11350	Bra019862
AT1G11360	Bra019861
AT1G11380	Bra019860
AT1G11390	Bra019859
AT1G11400	Bra019858
AT1G11410	Bra019854
AT1G11420	Bra038440
AT1G11430	Bra016835
AT1G11440	Bra019852
AT1G11475	Bra016833
AT1G11480	Bra019850
AT1G11490	Bra019849
AT1G11500	Bra019848
AT1G11510	Bra019847
AT1G11530	Bra031769
AT1G11545	Bra019846
AT1G11580	Bra031771
AT1G11600	Bra031773
AT1G11650	Bra031774
AT1G11655	Bra031775
AT1G11660	Bra019840
AT1G11670	Bra031776
AT1G11680	Bra019839
AT1G11690	Bra016819
AT1G11700	Bra019837
AT1G11720	Bra016818
AT1G11730	Bra019835
AT1G11740	Bra019833
AT1G11750	Bra031777
AT1G11755	Bra016815
AT1G11760	Bra016814
AT1G11765	Bra031778
AT1G11770	Bra019831
AT1G11780	Bra031781
AT1G11790	Bra016813
AT1G11800	Bra031783
AT1G11820	Bra016812
AT1G11840	Bra016811
AT1G11850	Bra031784
AT1G11860	Bra031785
AT1G11870	Bra031786
AT1G11880	Bra016807
AT1G11890	Bra016806
AT1G11900	Bra019724
AT1G11910	Bra031790
AT1G11915	Bra041103
AT1G11920	Bra019730
AT1G11925	Bra031795
AT1G11930	Bra016803
AT1G11940	Bra016802
AT1G11950	Bra016801
AT1G11960	Bra019731
AT1G11990	Bra019732
AT1G12000	Bra019733
AT1G12010	Bra019734
AT1G12020	Bra016798
AT1G12030	Bra016797
AT1G12040	Bra016796
AT1G12050	Bra019738
AT1G12060	Bra016795
AT1G12064	Bra016794
AT1G12070	Bra026994
AT1G12090	Bra016791
AT1G12100	Bra016790
AT1G12110	Bra016789
AT1G12120	Bra019746
AT1G12140	Bra026988
AT1G12150	Bra026987
AT1G12200	Bra026986
AT1G12210	Bra026977
AT1G12220	Bra016785
AT1G12230	Bra019748
AT1G12240	Bra019749
AT1G12244	Bra026983
AT1G12250	Bra026982
AT1G12260	Bra016783
AT1G12280	Bra015597
AT1G12290	Bra026979
AT1G12300	Bra026958
AT1G12310	Bra019756
AT1G12320	Bra026975
AT1G12330	Bra019759
AT1G12350	Bra028882
AT1G12360	Bra026974
AT1G12370	Bra016776
AT1G12380	Bra026973
AT1G12390	Bra019762
AT1G12400	Bra019763
AT1G12410	Bra019764
AT1G12420	Bra019765
AT1G12430	Bra019766
AT1G12440	Bra026970
AT1G12450	Bra019767
AT1G12460	Bra019768
AT1G12470	Bra016770
AT1G12480	Bra019770
AT1G12500	Bra016769
AT1G12520	Bra016768
AT1G12530	Bra019772
AT1G12540	Bra019773
AT1G12550	Bra019774
AT1G12560	Bra016767
AT1G12570	Bra016766
AT1G12580	Bra026964
AT1G12600	Bra016764
AT1G12610	Bra026963
AT1G12630	Bra016761
AT1G12640	Bra019778
AT1G12650	Bra026962
AT1G12660	Bra024407
AT1G12663	Bra035831
AT1G12680	Bra026959
AT1G12700	Bra026957
AT1G12710	Bra019781
AT1G12740	Bra019782
AT1G12750	Bra019783
AT1G12760	Bra019784
AT1G12780	Bra016757
AT1G12790	Bra019786
AT1G12800	Bra019788
AT1G12805	Bra016756
AT1G12810	Bra025231
AT1G12820	Bra016754
AT1G12830	Bra026952
AT1G12840	Bra019792
AT1G12845	Bra016751
AT1G12850	Bra016750
AT1G12860	Bra016749
AT1G12880	Bra019796
AT1G12890	Bra026949
AT1G12900	Bra019797
AT1G12910	Bra026947
AT1G12920	Bra016748
AT1G12930	Bra026946
AT1G12940	Bra016747
AT1G12950	Bra026945
AT1G12970	Bra026944
AT1G12980	Bra019801
AT1G12990	Bra016746
AT1G13000	Bra019803
AT1G13020	Bra016745
AT1G13030	Bra019804
AT1G13040	Bra019805
AT1G13050	Bra019806
AT1G13080	Bra026937
AT1G13090	Bra026936
AT1G13100	Bra026933
AT1G13110	Bra026930
AT1G13120	Bra026928
AT1G13130	Bra019811
AT1G13140	Bra019812
AT1G13160	Bra026921
AT1G13170	Bra019814
AT1G13180	Bra016738
AT1G13190	Bra019816
AT1G13195	Bra019817
AT1G13200	Bra016737
AT1G13210	Bra026919
AT1G13220	Bra019819
AT1G13250	Bra019820
AT1G13260	Bra019821
AT1G13270	Bra026916
AT1G13280	Bra016735
AT1G13290	Bra019822
AT1G13300	Bra016734
AT1G13330	Bra019825
AT1G13340	Bra016733
AT1G13360	Bra019827
AT1G13380	Bra019828
AT1G13390	Bra016731
AT1G13410	Bra016730
AT1G13450	Bra019721
AT1G13460	Bra019720
AT1G13470	Bra026902
AT1G13520	Bra016728
AT1G13530	Bra019719
AT1G13540	Bra016727
AT1G13550	Bra026900
AT1G13560	Bra026899
AT1G13570	Bra019717
AT1G13580	Bra026898
AT1G13590	Bra019716
AT1G13600	Bra026896
AT1G13605	Bra019714
AT1G13610	Bra019712
AT1G13620	Bra040728
AT1G13630	Bra040727
AT1G13635	Bra040725
AT1G13680	Bra040723
AT1G13690	Bra040722
AT1G13700	Bra026893
AT1G13710	Bra040720
AT1G13730	Bra019707
AT1G13740	Bra026891
AT1G13750	Bra026890
AT1G13770	Bra019704
AT1G13780	Bra026886
AT1G13790	Bra026932
AT1G13800	Bra019702
AT1G13810	Bra026881
AT1G13820	Bra019701
AT1G13830	Bra026880
AT1G13870	Bra016723
AT1G13880	Bra016722
AT1G13900	Bra026874
AT1G13920	Bra016720
AT1G13930	Bra016719
AT1G13940	Bra016717
AT1G13960	Bra019697
AT1G13970	Bra019696
AT1G13980	Bra019694
AT1G13990	Bra019693
AT1G14000	Bra026867
AT1G14010	Bra026866
AT1G14020	Bra016714
AT1G14030	Bra026865
AT1G14040	Bra019690
AT1G14060	Bra016713
AT1G14080	Bra016712
AT1G14100	Bra026859
AT1G14110	Bra016711
AT1G14130	Bra016708
AT1G14140	Bra026855
AT1G14150	Bra019675
AT1G14160	Bra026853
AT1G14170	Bra026852
AT1G14180	Bra026851
AT1G14190	Bra026850
AT1G14200	Bra019672
AT1G14205	Bra026848
AT1G14210	Bra026847
AT1G14220	Bra026846
AT1G14230	Bra019670
AT1G14250	Bra019669
AT1G14260	Bra026840
AT1G14270	Bra019667
AT1G14280	Bra019666
AT1G14290	Bra019665
AT1G14300	Bra019664
AT1G14310	Bra019663
AT1G14320	Bra016706
AT1G14330	Bra026838
AT1G14340	Bra019660
AT1G14345	Bra019659
AT1G14350	Bra019658
AT1G14360	Bra019657
AT1G14370	Bra026834
AT1G14380	Bra019653
AT1G14390	Bra026223
AT1G14400	Bra016703
AT1G14410	Bra016702
AT1G14420	Bra026832
AT1G14430	Bra026831
AT1G14440	Bra026830
AT1G14450	Bra026218
AT1G14460	Bra026217
AT1G14480	Bra026215
AT1G14500	Bra026826
AT1G14510	Bra016698
AT1G14520	Bra026209
AT1G14530	Bra026208
AT1G14540	Bra026207
AT1G14560	Bra016697
AT1G14570	Bra026205
AT1G14580	Bra026819
AT1G14590	Bra024835
AT1G14600	Bra026818
AT1G14610	Bra026200
AT1G14620	Bra000413
AT1G14630	Bra026199
AT1G14650	Bra016688
AT1G14660	Bra026197
AT1G14670	Bra016687
AT1G14685	Bra016686
AT1G14686	Bra026195
AT1G14687	Bra026812
AT1G14688	Bra016684
AT1G14690	Bra026811
AT1G14700	Bra016683
AT1G14710	Bra026194
AT1G14720	Bra026809
AT1G14730	Bra026808
AT1G14740	Bra026192
AT1G14750	Bra026191
AT1G14760	Bra026190
AT1G14770	Bra026189
AT1G14780	Bra026804
AT1G14790	Bra026187
AT1G14800	Bra019353
AT1G14810	Bra026186
AT1G14820	Bra026803
AT1G14830	Bra026801
AT1G14840	Bra026800
AT1G14850	Bra026798
AT1G14860	Bra026182
AT1G14870	Bra026796
AT1G14890	Bra016678
AT1G14900	Bra024870
AT1G14910	Bra026179
AT1G14960	Bra026176
AT1G14970	Bra026790
AT1G14980	Bra016677
AT1G14990	Bra026788
AT1G15000	Bra026171
AT1G15010	Bra026170
AT1G15020	Bra026786
AT1G15030	Bra026168
AT1G15040	Bra026784
AT1G15050	Bra026166
AT1G15060	Bra016674
AT1G15080	Bra026782
AT1G15100	Bra026165
AT1G15120	Bra026164
AT1G15125	Bra026163
AT1G15130	Bra026779
AT1G15140	Bra016672
AT1G15170	Bra026160
AT1G15190	Bra026159
AT1G15200	Bra026158
AT1G15210	Bra026157
AT1G15215	Bra026155
AT1G15220	Bra016668
AT1G15230	Bra026153
AT1G15240	Bra026776
AT1G15260	Bra026151
AT1G15270	Bra026774
AT1G15280	Bra016666
AT1G15290	Bra026147
AT1G15320	Bra026144
AT1G15330	Bra026143
AT1G15340	Bra016665
AT1G15350	Bra026142
AT1G15360	Bra026140
AT1G15370	Bra026769
AT1G15380	Bra026138
AT1G15385	Bra026767
AT1G15390	Bra026766
AT1G15400	Bra026765
AT1G15410	Bra026133
AT1G15415	Bra026132
AT1G15420	Bra026131
AT1G15430	Bra026130
AT1G15440	Bra016657
AT1G15460	Bra008167
AT1G15470	Bra026760
AT1G15480	Bra026128
AT1G15490	Bra026127
AT1G15500	Bra026126
AT1G15510	Bra026125
AT1G15520	Bra026124
AT1G15530	Bra026758
AT1G15540	Bra026123
AT1G15550	Bra026122
AT1G15570	Bra026120
AT1G15580	Bra026755
AT1G15590	Bra026754
AT1G15600	Bra026119
AT1G15660	Bra026117
AT1G15670	Bra026753
AT1G15690	Bra016653
AT1G15700	Bra016652
AT1G15710	Bra026752
AT1G15730	Bra026114
AT1G15740	Bra026113
AT1G15750	Bra026751
AT1G15757	Bra026750
AT1G15760	Bra026110
AT1G15780	Bra016651
AT1G15790	Bra028029
AT1G15800	Bra026101
AT1G15810	Bra026100
AT1G15820	Bra026099
AT1G15860	Bra026742
AT1G15870	Bra026096
AT1G15880	Bra026741
AT1G15890	Bra018834
AT1G15910	Bra026740
AT1G15930	Bra021773
AT1G15940	Bra026738
AT1G15950	Bra026737
AT1G15970	Bra016645
AT1G15980	Bra026087
AT1G15990	Bra026086
AT1G16010	Bra026085
AT1G16020	Bra026735
AT1G16030	Bra026084
AT1G16040	Bra026734
AT1G16060	Bra026082
AT1G16070	Bra026081
AT1G16080	Bra026733
AT1G16150	Bra026732
AT1G16160	Bra026731
AT1G16170	Bra026730
AT1G16180	Bra016641
AT1G16190	Bra026076
AT1G16210	Bra016199
AT1G16220	Bra026075
AT1G16240	Bra026727
AT1G16270	Bra026072
AT1G16280	Bra026724
AT1G16290	Bra026069
AT1G16300	Bra026068
AT1G16310	Bra026067
AT1G16320	Bra026066
AT1G16330	Bra016640
AT1G16340	Bra003608
AT1G16350	Bra026064
AT1G16370	Bra026062
AT1G16380	Bra026059
AT1G16390	Bra016638
AT1G16410	Bra026058
AT1G16420	Bra026722
AT1G16440	Bra026056
AT1G16445	Bra026721
AT1G16470	Bra008402
AT1G16480	Bra016637
AT1G16490	Bra026720
AT1G16500	Bra026046
AT1G16510	Bra026044
AT1G16520	Bra026043
AT1G16530	Bra026716
AT1G16540	Bra026041
AT1G16560	Bra026715
AT1G16570	Bra026714
AT1G16590	Bra026713
AT1G16610	Bra026037
AT1G16630	Bra026035
AT1G16640	Bra026034
AT1G16650	Bra026033
AT1G16670	Bra026032
AT1G16720	Bra026029
AT1G16730	Bra016633
AT1G16740	Bra026028
AT1G16750	Bra016632
AT1G16760	Bra016631
AT1G16770	Bra016630
AT1G16790	Bra026026
AT1G16800	Bra026706
AT1G16810	Bra026705
AT1G16830	Bra026024
AT1G16840	Bra026702
AT1G16850	Bra026022
AT1G16860	Bra016629
AT1G16870	Bra026020
AT1G16880	Bra026019
AT1G16900	Bra026017
AT1G16916	Bra026699
AT1G16920	Bra026016
AT1G16930	Bra026014
AT1G16940	Bra026697
AT1G16950	Bra026013
AT1G16960	Bra016622
AT1G16970	Bra026012
AT1G16980	Bra026011
AT1G17020	Bra026693
AT1G17030	Bra026007
AT1G17050	Bra026006
AT1G17060	Bra026005
AT1G17070	Bra026691
AT1G17080	Bra016620
AT1G17090	Bra026689
AT1G17100	Bra026004
AT1G17110	Bra016618
AT1G17120	Bra026688
AT1G17130	Bra026001
AT1G17140	Bra026686
AT1G17145	Bra025999
AT1G17147	Bra016616
AT1G17160	Bra025996
AT1G17170	Bra025995
AT1G17180	Bra026684
AT1G17190	Bra016615
AT1G17200	Bra025991
AT1G17210	Bra025990
AT1G17220	Bra016612
AT1G17230	Bra025988
AT1G17250	Bra016611
AT1G17260	Bra016610
AT1G17270	Bra016609
AT1G17280	Bra025986
AT1G17285	Bra026676
AT1G17290	Bra026675
AT1G17310	Bra026674
AT1G17330	Bra025983
AT1G17340	Bra030984
AT1G17345	Bra025981
AT1G17350	Bra025980
AT1G17360	Bra025979
AT1G17370	Bra030985
AT1G17380	Bra030986
AT1G17400	Bra025976
AT1G17420	Bra030988
AT1G17430	Bra016601
AT1G17440	Bra025975
AT1G17450	Bra015118
AT1G17455	Bra025974
AT1G17460	Bra025973
AT1G17470	Bra025972
AT1G17480	Bra025971
AT1G17490	Bra025969
AT1G17500	Bra030991
AT1G17510	Bra025968
AT1G17520	Bra016598
AT1G17540	Bra016596
AT1G17550	Bra025964
AT1G17560	Bra034290
AT1G17580	Bra030993
AT1G17600	Bra030998
AT1G17610	Bra030997
AT1G17615	Bra025962
AT1G17620	Bra016593
AT1G17630	Bra025960
AT1G17650	Bra025958
AT1G17665	Bra025957
AT1G17680	Bra025955
AT1G17690	Bra016592
AT1G17700	Bra031001
AT1G17710	Bra025953
AT1G17720	Bra025952
AT1G17745	Bra016589
AT1G17750	Bra025951
AT1G17760	Bra016588
AT1G17770	Bra004258
AT1G17780	Bra016587
AT1G17790	Bra016586
AT1G17800	Bra033971
AT1G17810	Bra031005
AT1G17820	Bra025946
AT1G17830	Bra016585
AT1G17840	Bra016584
AT1G17850	Bra025943
AT1G17860	Bra025942
AT1G17870	Bra025941
AT1G17880	Bra025940
AT1G17890	Bra025939
AT1G17920	Bra025938
AT1G17930	Bra025937
AT1G17940	Bra025936
AT1G17950	Bra016575
AT1G17970	Bra016574
AT1G17980	Bra031010
AT1G18010	Bra031011
AT1G18030	Bra025933
AT1G18040	Bra016572
AT1G18070	Bra016571
AT1G18080	Bra031014
AT1G18090	Bra016569
AT1G18100	Bra031016
AT1G18140	Bra016568
AT1G18150	Bra025929
AT1G18160	Bra025927
AT1G18170	Bra031018
AT1G18180	Bra025926
AT1G18190	Bra025925
AT1G18200	Bra016565
AT1G18210	Bra025924
AT1G18250	Bra025923
AT1G18260	Bra025922
AT1G18265	Bra025921
AT1G18270	Bra025920
AT1G18280	Bra025919
AT1G18290	Bra031025
AT1G18300	Bra016561
AT1G18330	Bra025914
AT1G18335	Bra016559
AT1G18340	Bra025913
AT1G18370	Bra025912
AT1G18390	Bra025911
AT1G18400	Bra025910
AT1G18410	Bra025908
AT1G18420	Bra025906
AT1G18440	Bra025905
AT1G18460	Bra031029
AT1G18470	Bra031030
AT1G18480	Bra025903
AT1G18485	Bra025902
AT1G18490	Bra025900
AT1G18500	Bra031031
AT1G18510	Bra025898
AT1G18520	Bra016556
AT1G18530	Bra025896
AT1G18540	Bra031034
AT1G18550	Bra025894
AT1G18570	Bra016553
AT1G18580	Bra016552
AT1G18590	Bra025668
AT1G18600	Bra025671
AT1G18610	Bra025672
AT1G18630	Bra025674
AT1G18640	Bra025675
AT1G18660	Bra025676
AT1G18670	Bra016547
AT1G18680	Bra031039
AT1G18690	Bra025677
AT1G18700	Bra031040
AT1G18710	Bra025678
AT1G18720	Bra031044
AT1G18730	Bra025682
AT1G18740	Bra031048
AT1G18750	Bra031049
AT1G18760	Bra018734
AT1G18780	Bra018733
AT1G18790	Bra016542
AT1G18800	Bra016541
AT1G18810	Bra016540
AT1G18830	Bra016539
AT1G18835	Bra025688
AT1G18840	Bra025690
AT1G18850	Bra025691
AT1G18860	Bra016535
AT1G18880	Bra031054
AT1G18890	Bra031055
AT1G18900	Bra025697
AT1G18910	Bra031056
AT1G18940	Bra025702
AT1G18950	Bra031057
AT1G18960	Bra016531
AT1G18980	Bra025704
AT1G18990	Bra025705
AT1G19000	Bra031060
AT1G19010	Bra016529
AT1G19020	Bra025707
AT1G19025	Bra031062
AT1G19050	Bra025708
AT1G19070	Bra027905
AT1G19090	Bra025709
AT1G19100	Bra031063
AT1G19110	Bra025710
AT1G19130	Bra016524
AT1G19140	Bra025711
AT1G19150	Bra016522
AT1G19170	Bra016521
AT1G19180	Bra031065
AT1G19190	Bra016519
AT1G19200	Bra025715
AT1G19210	Bra031069
AT1G19220	Bra025720
AT1G19230	Bra025721
AT1G19240	Bra025722
AT1G19250	Bra025723
AT1G19270	Bra025725
AT1G19290	Bra016513
AT1G19300	Bra016512
AT1G19310	Bra025727
AT1G19320	Bra025728
AT1G19330	Bra025731
AT1G19340	Bra025732
AT1G19350	Bra025733
AT1G19360	Bra025734
AT1G19370	Bra025735
AT1G19380	Bra016506
AT1G19390	Bra025736
AT1G19400	Bra031080
AT1G19430	Bra025737
AT1G19440	Bra031081
AT1G19450	Bra025740
AT1G19470	Bra031212
AT1G19480	Bra025741
AT1G19485	Bra016505
AT1G19490	Bra025743
AT1G19500	Bra016504
AT1G19510	Bra025745
AT1G19520	Bra025746
AT1G19530	Bra025747
AT1G19540	Bra025748
AT1G19570	Bra025749
AT1G19580	Bra016502
AT1G19600	Bra025751
AT1G19610	Bra016501
AT1G19620	Bra016500
AT1G19630	Bra016499
AT1G19640	Bra016498
AT1G19650	Bra025754
AT1G19660	Bra025755
AT1G19670	Bra025756
AT1G19690	Bra025757
AT1G19700	Bra016497
AT1G19710	Bra025759
AT1G19715	Bra025760
AT1G19720	Bra025761
AT1G19730	Bra025762
AT1G19740	Bra025763
AT1G19770	Bra016495
AT1G19790	Bra025768
AT1G19800	Bra025769
AT1G19830	Bra025770
AT1G19835	Bra025772
AT1G19840	Bra025774
AT1G19850	Bra012190
AT1G19860	Bra016491
AT1G19870	Bra025777
AT1G19880	Bra012191
AT1G19900	Bra025780
AT1G19910	Bra016488
AT1G19920	Bra025782
AT1G19940	Bra012198
AT1G19950	Bra016486
AT1G19960	Bra016485
AT1G19970	Bra025786
AT1G19980	Bra016482
AT1G19990	Bra025787
AT1G20020	Bra012203
AT1G20050	Bra012204
AT1G20060	Bra012205
AT1G20070	Bra012207
AT1G20080	Bra016478
AT1G20090	Bra016477
AT1G20100	Bra025792
AT1G20110	Bra016476
AT1G20120	Bra012211
AT1G20130	Bra025794
AT1G20132	Bra016475
AT1G20140	Bra025795
AT1G20160	Bra025798
AT1G20180	Bra025799
AT1G20190	Bra012218
AT1G20220	Bra025801
AT1G20225	Bra025802
AT1G20230	Bra025803
AT1G20270	Bra016471
AT1G20300	Bra025806
AT1G20310	Bra025807
AT1G20340	Bra016470
AT1G20350	Bra016468
AT1G20370	Bra025814
AT1G20380	Bra025816
AT1G20410	Bra025817
AT1G20430	Bra012229
AT1G20450	Bra025819
AT1G20460	Bra025820
AT1G20470	Bra012231
AT1G20480	Bra025822
AT1G20500	Bra012232
AT1G20510	Bra016463
AT1G20520	Bra016462
AT1G20530	Bra025823
AT1G20540	Bra025825
AT1G20550	Bra025826
AT1G20560	Bra025827
AT1G20575	Bra012235
AT1G20580	Bra025830
AT1G20610	Bra016460
AT1G20620	Bra016459
AT1G20630	Bra012239
AT1G20640	Bra025834
AT1G20650	Bra016457
AT1G20670	Bra025837
AT1G20693	Bra025838
AT1G20700	Bra025839
AT1G20720	Bra025840
AT1G20730	Bra025813
AT1G20760	Bra025842
AT1G20770	Bra012248
AT1G20780	Bra012249
AT1G20790	Bra016452
AT1G20810	Bra025844
AT1G20816	Bra025845
AT1G20823	Bra016449
AT1G20830	Bra025847
AT1G20840	Bra016448
AT1G20850	Bra016447
AT1G20860	Bra016446
AT1G20870	Bra012253
AT1G20890	Bra025853
AT1G20900	Bra016444
AT1G20910	Bra016443
AT1G20920	Bra025856
AT1G20930	Bra012258
AT1G20940	Bra022940
AT1G20950	Bra025858
AT1G20960	Bra012260
AT1G20970	Bra025862
AT1G20980	Bra025863
AT1G20990	Bra025864
AT1G21000	Bra025865
AT1G21010	Bra025866
AT1G21050	Bra025868
AT1G21060	Bra025869
AT1G21065	Bra016436
AT1G21070	Bra016435
AT1G21080	Bra025872
AT1G21090	Bra025873
AT1G21130	Bra025875
AT1G21140	Bra012271
AT1G21150	Bra014385
AT1G21200	Bra025881
AT1G21210	Bra012272
AT1G21250	Bra016428
AT1G21270	Bra012273
AT1G21280	Bra025885
AT1G21310	Bra025889
AT1G21320	Bra012275
AT1G21326	Bra025892
AT1G21340	Bra012277
AT1G21350	Bra017907
AT1G21360	Bra017908
AT1G21370	Bra017909
AT1G21380	Bra017910
AT1G21390	Bra017911
AT1G21400	Bra016423
AT1G21410	Bra016422
AT1G21430	Bra017913
AT1G21450	Bra012280
AT1G21460	Bra017916
AT1G21480	Bra016420
AT1G21500	Bra017920
AT1G21510	Bra017921
AT1G21520	Bra012283
AT1G21528	Bra012287
AT1G21540	Bra017925
AT1G21550	Bra017927
AT1G21560	Bra017928
AT1G21580	Bra016416
AT1G21590	Bra017931
AT1G21600	Bra017932
AT1G21630	Bra012288
AT1G21640	Bra017934
AT1G21650	Bra016412
AT1G21651	Bra017935
AT1G21660	Bra012290
AT1G21670	Bra017939
AT1G21680	Bra017940
AT1G21690	Bra017941
AT1G21695	Bra017942
AT1G21700	Bra016409
AT1G21710	Bra017944
AT1G21720	Bra038565
AT1G21722	Bra017945
AT1G21730	Bra017946
AT1G21740	Bra017947
AT1G21750	Bra016405
AT1G21760	Bra017949
AT1G21770	Bra017950
AT1G21780	Bra017951
AT1G21790	Bra017952
AT1G21830	Bra016404
AT1G21840	Bra012296
AT1G21860	Bra025818
AT1G21864	Bra009566
AT1G21870	Bra016403
AT1G21880	Bra017956
AT1G21890	Bra012297
AT1G21900	Bra016401
AT1G21910	Bra036022
AT1G21920	Bra031352
AT1G21930	Bra031353
AT1G21940	Bra031354
AT1G21970	Bra031356
AT1G21980	Bra016396
AT1G21990	Bra034361
AT1G22000	Bra024681
AT1G22015	Bra016393
AT1G22020	Bra031358
AT1G22030	Bra031359
AT1G22040	Bra012304
AT1G22050	Bra031361
AT1G22060	Bra031362
AT1G22065	Bra031363
AT1G22070	Bra031364
AT1G22100	Bra016388
AT1G22110	Bra012306
AT1G22120	Bra031366
AT1G22130	Bra012308
AT1G22140	Bra031367
AT1G22150	Bra031368
AT1G22160	Bra012309
AT1G22170	Bra012310
AT1G22180	Bra012311
AT1G22190	Bra031371
AT1G22200	Bra012312
AT1G22220	Bra031373
AT1G22230	Bra031374
AT1G22250	Bra031377
AT1G22260	Bra035016
AT1G22270	Bra012318
AT1G22280	Bra012319
AT1G22300	Bra031383
AT1G22310	Bra012320
AT1G22330	Bra031385
AT1G22360	Bra031387
AT1G22370	Bra016382
AT1G22380	Bra012322
AT1G22400	Bra012324
AT1G22410	Bra031389
AT1G22430	Bra031390
AT1G22450	Bra031391
AT1G22470	Bra040858
AT1G22480	Bra040857
AT1G22490	Bra016377
AT1G22500	Bra040855
AT1G22530	Bra040854
AT1G22540	Bra024519
AT1G22550	Bra024520
AT1G22570	Bra016375
AT1G22590	Bra024521
AT1G22610	Bra024523
AT1G22620	Bra016373
AT1G22640	Bra012337
AT1G22650	Bra024527
AT1G22660	Bra024528
AT1G22670	Bra024529
AT1G22690	Bra024530
AT1G22700	Bra024531
AT1G22710	Bra012340
AT1G22720	Bra008687
AT1G22730	Bra024534
AT1G22740	Bra016372
AT1G22750	Bra024535
AT1G22770	Bra024536
AT1G22790	Bra024537
AT1G22800	Bra024538
AT1G22810	Bra012345
AT1G22830	Bra024540
AT1G22840	Bra024541
AT1G22850	Bra024542
AT1G22860	Bra024543
AT1G22870	Bra024544
AT1G22880	Bra012349
AT1G22882	Bra024545
AT1G22910	Bra012350
AT1G22920	Bra024548
AT1G22930	Bra024549
AT1G22940	Bra024550
AT1G22950	Bra024551
AT1G22970	Bra024555
AT1G22990	Bra012353
AT1G23000	Bra024557
AT1G23010	Bra024558
AT1G23030	Bra024559
AT1G23040	Bra024560
AT1G23050	Bra024561
AT1G23060	Bra012357
AT1G23080	Bra012358
AT1G23090	Bra012359
AT1G23110	Bra012360
AT1G23120	Bra016363
AT1G23130	Bra012363
AT1G23140	Bra024565
AT1G23150	Bra016360
AT1G23160	Bra016359
AT1G23170	Bra024567
AT1G23180	Bra016358
AT1G23190	Bra016357
AT1G23200	Bra024569
AT1G23201	Bra026824
AT1G23205	Bra012366
AT1G23210	Bra024571
AT1G23220	Bra012367
AT1G23230	Bra024573
AT1G23240	Bra012369
AT1G23260	Bra016355
AT1G23280	Bra003949
AT1G23310	Bra016353
AT1G23320	Bra024582
AT1G23330	Bra024588
AT1G23350	Bra012372
AT1G23360	Bra016349
AT1G23380	Bra024591
AT1G23390	Bra024596
AT1G23400	Bra024597
AT1G23420	Bra012373
AT1G23440	Bra012374
AT1G23460	Bra016345
AT1G23480	Bra024603
AT1G23500	Bra024605
AT1G23520	Bra007574
AT1G23530	Bra016343
AT1G23540	Bra024608
AT1G23550	Bra012380
AT1G23560	Bra016335
AT1G23580	Bra016338
AT1G23640	Bra012383
AT1G23670	Bra024610
AT1G23710	Bra024611
AT1G23730	Bra012384
AT1G23740	Bra024616
AT1G23750	Bra024617
AT1G23780	Bra012387
AT1G23790	Bra016331
AT1G23800	Bra016330
AT1G23820	Bra024620
AT1G23830	Bra012390
AT1G23860	Bra024624
AT1G23870	Bra016328
AT1G23880	Bra024625
AT1G23890	Bra024626
AT1G23900	Bra024627
AT1G23950	Bra012392
AT1G23965	Bra016326
AT1G23980	Bra024628
AT1G24000	Bra016324
AT1G24020	Bra012397
AT1G24030	Bra024631
AT1G24040	Bra024632
AT1G24050	Bra012415
AT1G24070	Bra012416
AT1G24100	Bra024634
AT1G24110	Bra024635
AT1G24120	Bra024636
AT1G24130	Bra024637
AT1G24140	Bra024638
AT1G24145	Bra016319
AT1G24148	Bra024653
AT1G24150	Bra024640
AT1G24160	Bra024641
AT1G24170	Bra012417
AT1G24180	Bra012418
AT1G24200	Bra003968
AT1G24260	Bra032814
AT1G24267	Bra010956
AT1G24280	Bra030031
AT1G24290	Bra030030
AT1G24310	Bra010959
AT1G24320	Bra030029
AT1G24330	Bra010960
AT1G24340	Bra030027
AT1G24350	Bra010961
AT1G24360	Bra032808
AT1G24380	Bra014866
AT1G24400	Bra030024
AT1G24405	Bra032806
AT1G24420	Bra032805
AT1G24440	Bra010963
AT1G24450	Bra032803
AT1G24460	Bra032802
AT1G24470	Bra032801
AT1G24480	Bra012510
AT1G24485	Bra012509
AT1G24490	Bra012507
AT1G24510	Bra012506
AT1G24520	Bra032796
AT1G24530	Bra010967
AT1G24540	Bra032794
AT1G24570	Bra032792
AT1G24575	Bra010970
AT1G24577	Bra010971
AT1G24590	Bra010972
AT1G24600	Bra010973
AT1G24610	Bra032786
AT1G24620	Bra010974
AT1G24625	Bra010975
AT1G24650	Bra012495
AT1G24706	Bra010976
AT1G24735	Bra010977
AT1G24881	Bra024830
AT1G25145	Bra010979
AT1G25220	Bra010980
AT1G25230	Bra012492
AT1G25240	Bra024772
AT1G25250	Bra010981
AT1G25260	Bra010982
AT1G25270	Bra024767
AT1G25275	Bra010984
AT1G25280	Bra012486
AT1G25290	Bra010986
AT1G25300	Bra010988
AT1G25320	Bra024761
AT1G25330	Bra010993
AT1G25340	Bra012482
AT1G25360	Bra010992
AT1G25370	Bra024758
AT1G25375	Bra024757
AT1G25380	Bra010989
AT1G25390	Bra012480
AT1G25400	Bra012479
AT1G25420	Bra012478
AT1G25422	Bra012477
AT1G25425	Bra024751
AT1G25440	Bra012475
AT1G25460	Bra024744
AT1G25470	Bra024743
AT1G25480	Bra010995
AT1G25490	Bra010996
AT1G25500	Bra010997
AT1G25510	Bra012473
AT1G25520	Bra010999
AT1G25530	Bra011000
AT1G25540	Bra011001
AT1G25560	Bra024735
AT1G25570	Bra024734
AT1G25580	Bra024733
AT1G25682	Bra024732
AT1G26090	Bra011007
AT1G26100	Bra011008
AT1G26110	Bra011009
AT1G26120	Bra011010
AT1G26130	Bra012469
AT1G26140	Bra011011
AT1G26150	Bra024725
AT1G26160	Bra011012
AT1G26170	Bra012465
AT1G26180	Bra011013
AT1G26190	Bra012464
AT1G26200	Bra011016
AT1G26210	Bra011017
AT1G26220	Bra011018
AT1G26230	Bra012462
AT1G26240	Bra011019
AT1G26270	Bra024724
AT1G26290	Bra010638
AT1G26310	Bra011021
AT1G26320	Bra024723
AT1G26330	Bra024722
AT1G26340	Bra024721
AT1G26355	Bra038321
AT1G26370	Bra024720
AT1G26420	Bra024717
AT1G26440	Bra024716
AT1G26450	Bra012458
AT1G26460	Bra024715
AT1G26470	Bra024714
AT1G26480	Bra024713
AT1G26500	Bra024712
AT1G26520	Bra024711
AT1G26540	Bra040223
AT1G26550	Bra016275
AT1G26560	Bra024709
AT1G26570	Bra024708
AT1G26580	Bra024707
AT1G26600	Bra016279
AT1G26610	Bra024704
AT1G26620	Bra012449
AT1G26630	Bra016282
AT1G26640	Bra024701
AT1G26650	Bra024700
AT1G26665	Bra024698
AT1G26670	Bra012446
AT1G26680	Bra024696
AT1G26690	Bra024694
AT1G26700	Bra024693
AT1G26740	Bra012444
AT1G26750	Bra012443
AT1G26760	Bra024688
AT1G26761	Bra024687
AT1G26770	Bra024686
AT1G26780	Bra016285
AT1G26790	Bra024683
AT1G26795	Bra016288
AT1G26800	Bra012441
AT1G26810	Bra012440
[truncated: 17,025 more rows]

## Sheet: Table S4
Table S4 List of cluster-enriched genes in each cell cluster.
ID	p_val	avg_log2FC	pct.1	pct.2	p_val_adj	cluster	Ortholog in Arabidopsis	annotation
Bra022815	7.62e-36	1.962	0.884	0.663	2.3e-31	V0	AT2G30870	GSTF10; GSTF10 (HALIANA GLUTATHIONE S-TRANSFERASE PHI 10); copper ion binding / glutathione binding / glutathione transferase (EC:1.11.1.9)
Bra022678	3.59e-20	0.980839	0.762	0.489	1.09e-15	V0	AT5G53880	hypothetical protein
Bra011925	1.8e-19	1.19222	0.762	0.482	5.43e-15	V0	AT2G28790	osmotin-like protein, putative
Bra028446	9.88e-19	0.724442	0.948	0.722	2.99e-14	V0	--	--
Bra017222	1.11e-17	1.22409	0.512	0.228	3.36e-13	V0	AT2G36830	GAMMA-TIP (GAMMA TONOPLAST INTRINSIC PROTEIN); water channel; K09873 aquaporin TIP
Bra021673	1.55e-17	1.56977	0.535	0.278	4.68e-13	V0	AT2G30870	GSTF10; GSTF10 (HALIANA GLUTATHIONE S-TRANSFERASE PHI 10); copper ion binding / glutathione binding / glutathione transferase (EC:1.11.1.9)
Bra024204	2.22e-17	1.10541	0.523	0.247	6.71e-13	V0	AT4G28410	aminotransferase-related
Bra032937	2.26e-17	1.06829	0.785	0.618	6.84e-13	V0	AT3G26520	TIP2; TIP2 (TONOPLAST INTRINSIC PROTEIN 2); water channel; K09873 aquaporin TIP
Bra026615	3.32e-17	1.02615	0.802	0.568	1e-12	V0	AT2G02130	LCR68; LCR68 (LOW-MOLECULAR-WEIGHT CYSTEINE-RICH 68); peptidase inhibitor
Bra006997	3.55e-17	1.24486	0.762	0.548	1.07e-12	V0	AT3G53420	PIP2A; PIP2A (PLASMA MEMBRANE INTRINSIC PROTEIN 2A); water channel; K09872 aquaporin PIP
Bra027042	1.39e-15	1.37687	0.773	0.571	4.21e-11	V0	AT1G62480	vacuolar calcium-binding protein-related
Bra024832	3.96e-15	1.00371	0.855	0.701	1.2e-10	V0	AT2G02100	LCR69; LCR69 (LOW-MOLECULAR-WEIGHT CYSTEINE-RICH 69); peptidase inhibitor
Bra003406	7.12e-15	0.723288	0.942	0.864	2.15e-10	V0	AT3G60245	60S ribosomal protein L37a (RPL37aC); K02921 large subunit ribosomal protein L37Ae
Bra022976	8.2e-15	0.678369	0.965	0.875	2.48e-10	V0	AT2G34430	LHB1B1; LHB1B1; chlorophyll binding; K08912 light-harvesting complex II chlorophyll a/b binding protein 1
Bra008132	8.31e-15	0.996791	0.703	0.551	2.51e-10	V0	AT1G74100	SOT16; SOT16 (SULFOTRANSFERASE 16); desulfoglucosinolate sulfotransferase/ sulfotransferase; K11821 desulfoglucosinolate sulfotransferase A/B/C [EC:2.8.2.-]
Bra003190	1.54e-14	1.40874	0.355	0.134	4.66e-10	V0	AT3G54600	DJ-1 family protein
Bra040197	1.96e-14	0.854721	0.942	0.846	5.92e-10	V0	AT3G04380	SUVR4; SUVR4; histone-lysine N-methyltransferase
Bra032734	3.8e-14	1.07826	0.32	0.109	1.15e-09	V0	AT4G13770	CYP83A1 (CYTOCHROME P450 83A1); oxidoreductase, acting on paired donors, with incorporation or reduction of molecular oxygen, NADH or NADPH as one donor, and incorporation of one atom of oxygen / oxygen binding; K12156 cytochrome P450, family 83, subfamily A, polypeptide 1 [EC:1.14.-.-]
Bra039268	5.64e-14	1.44317	0.529	0.3	1.7e-09	V0	AT2G46650	CB5-C; CB5-C (CYTOCHROME B5 ISOFORM C); heme binding
Bra034941	5.8e-14	0.936182	0.436	0.205	1.75e-09	V0	AT4G31500	CYP83B1 (CYTOCHROME P450 MONOOXYGENASE 83B1); oxidoreductase, acting on paired donors, with incorporation or reduction of molecular oxygen, NADH or NADPH as one donor, and incorporation of one atom of oxygen / oxygen binding; K11818 cytochrome P450, family 83, subfamily B, polypeptide 1 [EC:1.14.-.-]
Bra007871	1.44e-13	0.773961	0.959	0.872	4.35e-09	V0	AT1G69620	RPL34; RPL34 (RIBOSOMAL PROTEIN L34); structural constituent of ribosome; K02915 large subunit ribosomal protein L34e
Bra035929	3.03e-13	1.08204	0.57	0.339	9.15e-09	V0	AT5G61420	MYB28; MYB28 (myb domain protein 28); DNA binding / transcription factor; K09422 myb proto-oncogene protein, plant
Bra024335	3.06e-13	1.25897	0.57	0.348	9.24e-09	V0	AT5G64900	PROPEP1
Bra004442	6.05e-13	0.835437	0.855	0.738	1.83e-08	V0	AT2G47610	60S ribosomal protein L7A (RPL7aA); K02936 large subunit ribosomal protein L7Ae
Bra033706	6.98e-13	0.82864	0.738	0.594	2.11e-08	V0	AT5G43940	HOT5; HOT5 (sensitive to hot temperatures 5); S-(hydroxymethyl)glutathione dehydrogenase/ S-nitrosoglutathione reductase; K00121 S-(hydroxymethyl)glutathione dehydrogenase / alcohol dehydrogenase [EC:1.1.1.284 1.1.1.1]
Bra015299	1.09e-12	0.706171	0.901	0.798	3.29e-08	V0	AT1G04270	RPS15; RPS15 (CYTOSOLIC RIBOSOMAL PROTEIN S15); structural constituent of ribosome
Bra021549	1.19e-12	1.04288	0.61	0.398	3.59e-08	V0	AT3G14310	ATPME3; ATPME3; pectinesterase (EC:3.1.1.11)
Bra003808	1.37e-12	0.759222	0.901	0.798	4.13e-08	V0	AT1G07070	60S ribosomal protein L35a (RPL35aA); K02917 large subunit ribosomal protein L35Ae
Bra011754	1.96e-12	0.844546	0.756	0.606	5.91e-08	V0	AT4G37300	MEE59; MEE59 (maternal effect embryo arrest 59)
Bra010412	2.02e-12	0.762958	0.913	0.816	6.09e-08	V0	AT4G27090	60S ribosomal protein L14 (RPL14B); K02875 large subunit ribosomal protein L14e
Bra038967	4.87e-12	0.738488	0.267	0.089	1.47e-07	V0	AT4G14040	SBP2; SBP2 (SELENIUM-BINDING PROTEIN 2); selenium binding
Bra028856	7.53e-12	0.656314	0.884	0.782	2.27e-07	V0	AT5G02960	40S ribosomal protein S23 (RPS23B); K02973 small subunit ribosomal protein S23e
Bra005421	8.21e-12	0.805744	0.837	0.735	2.48e-07	V0	AT2G34480	60S ribosomal protein L18A (RPL18aB); K02882 large subunit ribosomal protein L18Ae
Bra004518	1.32e-11	1.53121	0.413	0.213	4e-07	V0	AT2G46650	CB5-C; CB5-C (CYTOCHROME B5 ISOFORM C); heme binding
Bra035786	1.61e-11	0.958565	0.773	0.713	4.85e-07	V0	AT3G20390	endoribonuclease L-PSP family protein
Bra007604	1.71e-11	0.879241	0.599	0.396	5.17e-07	V0	AT3G61440	cysteine synthase/L-3-cyanoalanine synthase (EC:4.4.1.9); K13034 L-3-cyanoalanine synthase/ cysteine synthase [EC:2.5.1.47 4.4.1.9]
Bra014503	2e-11	0.638185	0.936	0.866	6.03e-07	V0	AT3G60245	60S ribosomal protein L37a (RPL37aC); K02921 large subunit ribosomal protein L37Ae
Bra016735	2.72e-11	0.906998	0.628	0.439	8.23e-07	V0	AT1G13280	AOC4; AOC4 (ALLENE OXIDE CYCLASE 4); allene-oxide cyclase (EC:5.3.99.6); K10525 allene oxide cyclase [EC:5.3.99.6]
Bra039301	2.73e-11	0.760798	0.808	0.663	8.24e-07	V0	AT4G00430	PIP1;4; PIP1;4 (PLASMA MEMBRANE INTRINSIC PROTEIN 1;4); water channel; K09872 aquaporin PIP
Bra012004	2.84e-11	0.624337	0.948	0.886	8.59e-07	V0	AT2G27710	P2Y, RIBOSOMAL PROTEIN P2Y, RPP2B
Bra034077	2.93e-11	0.658635	0.878	0.8	8.86e-07	V0	AT5G02960	40S ribosomal protein S23 (RPS23B); K02973 small subunit ribosomal protein S23e
Bra019574	6.05e-11	0.655248	0.849	0.749	1.83e-06	V0	AT3G49010	ATBBC1; ATBBC1 (ARABIDOPSIS THALIANA BREAST BASIC CONSERVED 1); structural constituent of ribosome
Bra005038	6.69e-11	0.739755	0.849	0.749	2.02e-06	V0	--	--
Bra025111	6.87e-11	0.891874	0.628	0.463	2.08e-06	V0	AT5G44720	molybdenum cofactor sulfurase family protein
Bra005180	9.49e-11	0.644694	0.936	0.837	2.87e-06	V0	AT3G53740	60S ribosomal protein L36 (RPL36B)
Bra029771	1.51e-10	0.699661	0.89	0.828	4.57e-06	V0	AT3G09500	60S ribosomal protein L35 (RPL35A); K02918 large subunit ribosomal protein L35e
Bra001028	1.68e-10	0.861498	0.855	0.794	5.07e-06	V0	AT3G02080	40S ribosomal protein S19 (RPS19A); K02966 small subunit ribosomal protein S19e
Bra038503	1.82e-10	0.679796	0.808	0.661	5.5e-06	V0	AT4G16720	60S ribosomal protein L15 (RPL15A); K02877 large subunit ribosomal protein L15e
Bra033999	1.98e-10	0.783659	0.831	0.705	6e-06	V0	AT1G67430	60S ribosomal protein L17 (RPL17B); K02880 large subunit ribosomal protein L17e
Bra036490	2.03e-10	0.939278	0.488	0.316	6.12e-06	V0	AT2G20610	SUR1; SUR1 (SUPERROOT 1); S-alkylthiohydroximate lyase/ carbon-sulfur lyase/ transaminase; K11819 ROOTY/SUPERROOT1 [EC:4.4.1.-]
Bra029349	2.07e-10	0.932212	0.547	0.371	6.24e-06	V0	AT5G60890	MYB34; MYB34 (MYB DOMAIN PROTEIN 34); DNA binding / kinase/ transcription activator/ transcription factor; K09422 myb proto-oncogene protein, plant
Bra004901	2.51e-10	0.720643	0.837	0.69	7.59e-06	V0	AT4G00100	ATRPS13A (ARABIDOPSIS THALIANA RIBOSOMAL PROTEIN S13A); structural constituent of ribosome; K02953 small subunit ribosomal protein S13e
Bra033346	2.65e-10	0.591294	0.855	0.76	8.01e-06	V0	AT3G16780	60S ribosomal protein L19 (RPL19B); K02885 large subunit ribosomal protein L19e
Bra036038	3.15e-10	0.674572	0.895	0.814	9.51e-06	V0	AT3G49910	60S ribosomal protein L26 (RPL26A); K02898 large subunit ribosomal protein L26e
Bra006454	4.06e-10	0.624422	0.901	0.823	1.23e-05	V0	AT2G09990	40S ribosomal protein S16 (RPS16A); K02960 small subunit ribosomal protein S16e
Bra001154	5.78e-10	0.665081	0.872	0.783	1.75e-05	V0	AT3G05560	60S ribosomal protein L22-2 (RPL22B)
Bra001415	6.86e-10	0.715509	0.762	0.682	2.07e-05	V0	AT3G11630	2-cys peroxiredoxin, chloroplast (BAS1); K03386 peroxiredoxin (alkyl hydroperoxide reductase subunit C) [EC:1.11.1.15]
Bra040316	7.27e-10	0.654043	0.843	0.734	2.2e-05	V0	AT4G00100	ATRPS13A (ARABIDOPSIS THALIANA RIBOSOMAL PROTEIN S13A); structural constituent of ribosome; K02953 small subunit ribosomal protein S13e
Bra013215	8e-10	0.59053	0.843	0.728	2.42e-05	V0	AT3G25520	ATL5; ATL5 (A. THALIANA RIBOSOMAL PROTEIN L5); 5S rRNA binding / structural constituent of ribosome; K02932 large subunit ribosomal protein L5e
Bra029928	1.2e-09	0.640696	0.82	0.73	3.63e-05	V0	AT5G23740	RPS11-BETA (RIBOSOMAL PROTEIN S11-BETA); structural constituent of ribosome; K02949 small subunit ribosomal protein S11e
Bra000929	1.22e-09	0.642544	0.89	0.77	3.68e-05	V0	AT4G00810	60S acidic ribosomal protein P1 (RPP1B)
Bra018017	1.25e-09	0.731068	0.86	0.769	3.78e-05	V0	AT3G49010	ATBBC1; ATBBC1 (ARABIDOPSIS THALIANA BREAST BASIC CONSERVED 1); structural constituent of ribosome
Bra009557	1.47e-09	0.644242	0.86	0.811	4.43e-05	V0	AT5G02960	40S ribosomal protein S23 (RPS23B); K02973 small subunit ribosomal protein S23e
Bra038700	1.62e-09	1.20646	0.448	0.246	4.9e-05	V0	AT3G12145	FLR1; FLR1; enzyme inhibitor/ transcription factor binding
Bra027181	1.95e-09	1.10354	0.692	0.547	5.89e-05	V0	AT3G16240	DELTA-TIP; ammonia transporter/ methylammonium transmembrane transporter/ water channel; K09873 aquaporin TIP
Bra023176	2.36e-09	0.605958	0.762	0.683	7.14e-05	V0	AT1G31330	PSAF; PSAF (photosystem I subunit F); K02694 photosystem I subunit III
Bra001156	2.75e-09	0.812235	0.738	0.618	8.31e-05	V0	AT3G05590	RPL18; RPL18 (RIBOSOMAL PROTEIN L18); structural constituent of ribosome; K02883 large subunit ribosomal protein L18e
Bra003991	2.98e-09	0.648689	0.872	0.788	9e-05	V0	AT1G69620	RPL34; RPL34 (RIBOSOMAL PROTEIN L34); structural constituent of ribosome; K02915 large subunit ribosomal protein L34e
Bra013120	3.28e-09	0.971965	0.372	0.202	9.91e-05	V0	AT2G14750	APK; APK (APS KINASE); ATP binding / adenylylsulfate kinase/ kinase/ transferase, transferring phosphorus-containing groups; K00860 adenylylsulfate kinase [EC:2.7.1.25]
Bra006998	3.66e-09	0.732766	0.698	0.55	0.000110433	V0	AT3G53430	60S ribosomal protein L12 (RPL12B); K02870 large subunit ribosomal protein L12e
Bra037702	4.16e-09	0.918674	0.471	0.286	0.000125615	V0	AT2G43550	trypsin inhibitor, putative
Bra025210	5.75e-09	0.722745	0.605	0.393	0.000173868	V0	AT3G26520	TIP2; TIP2 (TONOPLAST INTRINSIC PROTEIN 2); water channel; K09873 aquaporin TIP
Bra021023	7.58e-09	0.635126	0.837	0.761	0.000228946	V0	AT4G18100	60S ribosomal protein L32 (RPL32A); K02912 large subunit ribosomal protein L32e
Bra028148	7.85e-09	0.730249	0.558	0.395	0.000237247	V0	AT5G37740	C2 domain-containing protein
Bra012359	8.19e-09	0.916107	0.564	0.402	0.000247517	V0	AT1G23090	AST91; AST91 (SULFATE TRANSPORTER 91); sulfate transmembrane transporter
Bra039150	1.19e-08	0.593705	0.866	0.795	0.000358749	V0	AT3G02080	40S ribosomal protein S19 (RPS19A); K02966 small subunit ribosomal protein S19e
Bra030385	1.36e-08	0.6961	0.337	0.169	0.00041038	V0	AT1G52410	TSA1; TSA1 (TSK-ASSOCIATING PROTEIN 1); calcium ion binding / protein binding
Bra024634	1.43e-08	0.761159	0.465	0.294	0.000432191	V0	AT1G24100	UGT74B1 (UDP-glucosyl transferase 74B1); UDP-glycosyltransferase/ thiohydroximate beta-D-glucosyltransferase/ transferase, transferring glycosyl groups; K11820 N-hydroxythioamide S-beta-glucosyltransferase [EC:2.4.1.195]
Bra026739	1.65e-08	0.71434	0.802	0.71	0.000497716	V0	AT2G32060	40S ribosomal protein S12 (RPS12C); K02951 small subunit ribosomal protein S12e
Bra010696	1.72e-08	0.594476	0.837	0.744	0.000519869	V0	AT4G39200	40S ribosomal protein S25 (RPS25E); K02975 small subunit ribosomal protein S25e
Bra010977	1.88e-08	0.78395	0.523	0.345	0.00056686	V0	AT1G24735	O-methyltransferase (EC:2.1.1.104); K00588 caffeoyl-CoA O-methyltransferase [EC:2.1.1.104]
Bra016981	1.91e-08	0.636528	0.843	0.74	0.000577585	V0	AT2G40610	ATEXPA8 (ARABIDOPSIS THALIANA EXPANSIN A8)
Bra030292	1.93e-08	0.715456	0.738	0.605	0.0005828	V0	AT4G39200	40S ribosomal protein S25 (RPS25E); K02975 small subunit ribosomal protein S25e
Bra032110	2.07e-08	0.795067	0.459	0.276	0.000625313	V0	AT2G24270	ALDH11A3; 3-chloroallyl aldehyde dehydrogenase/ glyceraldehyde-3-phosphate dehydrogenase (NADP+) (EC:1.2.1.13); K00131 glyceraldehyde-3-phosphate dehydrogenase (NADP) [EC:1.2.1.9]
Bra036709	2.17e-08	0.593703	0.86	0.829	0.000654827	V0	AT2G19740	60S ribosomal protein L31 (RPL31A); K02910 large subunit ribosomal protein L31e
Bra027350	2.24e-08	0.697639	0.355	0.183	0.000675289	V0	AT3G14310	ATPME3; ATPME3; pectinesterase (EC:3.1.1.11)
Bra017204	2.26e-08	0.712794	0.75	0.621	0.000683392	V0	AT2G37190	60S ribosomal protein L12 (RPL12A); K02870 large subunit ribosomal protein L12e
Bra035839	2.33e-08	0.70167	0.512	0.347	0.000704288	V0	AT5G63530	ATFP3; ATFP3; metal ion binding / transition metal ion binding
Bra006340	2.66e-08	0.606823	0.814	0.709	0.000802257	V0	AT5G16130	40S ribosomal protein S7 (RPS7C); K02993 small subunit ribosomal protein S7e
Bra001788	2.71e-08	0.828822	0.547	0.398	0.00081971	V0	AT3G20390	endoribonuclease L-PSP family protein
Bra004400	2.9e-08	0.655377	0.89	0.807	0.00087694	V0	AT1G69620	RPL34; RPL34 (RIBOSOMAL PROTEIN L34); structural constituent of ribosome; K02915 large subunit ribosomal protein L34e
Bra027192	3.25e-08	0.697313	0.866	0.834	0.000982794	V0	AT1G52300	60S ribosomal protein L37 (RPL37B); K02922 large subunit ribosomal protein L37e
Bra019920	3.46e-08	0.788333	0.343	0.183	0.00104419	V0	AT5G51470	auxin-responsive GH3 family protein; K14487 auxin responsive GH3 gene family
Bra010167	3.7e-08	0.692452	0.674	0.568	0.00111902	V0	AT1G32470	glycine cleavage system H protein, mitochondrial, putative; K02437 glycine cleavage system H protein
Bra034356	3.71e-08	0.672116	0.826	0.743	0.00112088	V0	AT1G08310	esterase/lipase/thioesterase family protein
Bra036710	4.43e-08	0.614031	0.866	0.79	0.00133782	V0	AT2G19730	60S ribosomal protein L28 (RPL28A); K02903 large subunit ribosomal protein L28e
Bra013164	4.43e-08	0.588084	0.791	0.636	0.00133904	V0	AT2G06850	EXGT-A1 (ENDOXYLOGLUCAN TRANSFERASE); hydrolase, acting on glycosyl bonds / xyloglucan:xyloglucosyl transferase; K08235 xyloglucan:xyloglucosyl transferase [EC:2.4.1.207]
Bra031590	4.45e-08	0.650278	0.837	0.778	0.00134449	V0	AT5G59850	40S ribosomal protein S15A (RPS15aF)
Bra022816	4.87e-08	1.03445	0.605	0.464	0.00147205	V0	AT2G30870	GSTF10; GSTF10 (HALIANA GLUTATHIONE S-TRANSFERASE PHI 10); copper ion binding / glutathione binding / glutathione transferase (EC:1.11.1.9)
Bra008713	5.4e-08	0.624495	0.814	0.739	0.00163009	V0	AT5G15200	RIBOSOMAL PROTEIN US4Z, US4Z; Ribosomal protein S4
Bra009940	5.51e-08	0.655024	0.82	0.75	0.00166565	V0	AT3G05590	RPL18; RPL18 (RIBOSOMAL PROTEIN L18); structural constituent of ribosome; K02883 large subunit ribosomal protein L18e
Bra005425	5.6e-08	0.599606	0.808	0.7	0.00169153	V0	AT2G34430	LHB1B1; LHB1B1; chlorophyll binding; K08912 light-harvesting complex II chlorophyll a/b binding protein 1
Bra015719	6.11e-08	0.656829	0.291	0.141	0.00184685	V0	AT1G76790	O-methyltransferase family 2 protein
Bra023843	6.34e-08	0.776075	0.773	0.661	0.00191608	V0	AT3G22230	60S ribosomal protein L27 (RPL27B); K02901 large subunit ribosomal protein L27e
Bra026380	7.75e-08	0.609571	0.884	0.817	0.00234248	V0	AT4G27090	60S ribosomal protein L14 (RPL14B); K02875 large subunit ribosomal protein L14e
Bra029752	7.89e-08	0.593428	0.721	0.586	0.00238465	V0	AT3G11250	60S acidic ribosomal protein P0 (RPP0C); K02941 large subunit ribosomal protein LP0
Bra019070	1.24e-07	0.596554	0.878	0.836	0.00375648	V0	AT4G27090	60S ribosomal protein L14 (RPL14B); K02875 large subunit ribosomal protein L14e
Bra024659	1.24e-07	0.861284	0.622	0.529	0.00375853	V0	AT1G27130	ATGSTU13 (ARABIDOPSIS THALIANA GLUTATHIONE S-TRANSFERASE TAU 13); glutathione transferase
Bra000692	1.26e-07	0.594654	0.86	0.787	0.00379893	V0	AT1G34030	40S ribosomal protein S18 (RPS18B)
Bra027986	1.39e-07	0.676047	0.762	0.658	0.00418612	V0	vvi:100260533	hypothetical protein LOC100260533; K02925 large subunit ribosomal protein L3e
Bra011313	1.68e-07	0.655696	0.86	0.806	0.00506244	V0	--	--
Bra029984	1.75e-07	0.626144	0.831	0.739	0.00529519	V0	AT3G49910	60S ribosomal protein L26 (RPL26A); K02898 large subunit ribosomal protein L26e
Bra014334	1.77e-07	0.610622	0.791	0.729	0.00535594	V0	AT2G44120	60S ribosomal protein L7 (RPL7C)
Bra006107	1.88e-07	0.748146	0.593	0.493	0.00566601	V0	AT5G11670	ATNADP-ME2 (NADP-malic enzyme 2); malate dehydrogenase (oxaloacetate-decarboxylating) (NADP+)/ malic enzyme/ oxidoreductase, acting on NADH or NADPH, NAD or NADP as acceptor; K00029 malate dehydrogenase (oxaloacetate-decarboxylating)(NADP+) [EC:1.1.1.40]
Bra039428	2.1e-07	0.627889	0.82	0.775	0.00634089	V0	AT3G05560	60S ribosomal protein L22-2 (RPL22B)
Bra028546	2.4e-07	0.622406	0.837	0.779	0.00725077	V0	AT3G53020	hypothetical protein
Bra039144	2.53e-07	0.935228	0.465	0.329	0.00765218	V0	AT3G01120	MTO1; MTO1 (METHIONINE OVERACCUMULATION 1); cystathionine gamma-synthase; K01739 cystathionine gamma-synthase [EC:2.5.1.48]
Bra031034	2.78e-07	0.693923	0.762	0.67	0.00840918	V0	AT1G74050	60S ribosomal protein L6 (RPL6C); K02934 large subunit ribosomal protein L6e
Bra013209	2.91e-07	0.587112	0.43	0.272	0.00878602	V0	AT2G04400	indole-3-glycerol phosphate synthase (IGPS) (EC:4.1.1.48); K01609 indole-3-glycerol phosphate synthase [EC:4.1.1.48]
Bra001300	2.99e-07	0.710174	0.744	0.655	0.00904071	V0	AT5G02960	40S ribosomal protein S23 (RPS23B); K02973 small subunit ribosomal protein S23e
Bra025017	3e-07	0.636512	0.773	0.688	0.00906375	V0	AT5G46420	16S rRNA processing protein RimM family
Bra040286	3.24e-07	0.627665	0.895	0.839	0.00979257	V0	AT3G06680	60S ribosomal protein L29 (RPL29B); K02905 large subunit ribosomal protein L29e
Bra002290	3.35e-07	0.584656	0.831	0.763	0.0101285	V0	AT5G20290	RPS8; ribosomal protein S8; K02995 small subunit ribosomal protein S8e
Bra036273	3.48e-07	0.718585	0.273	0.134	0.0105071	V0	AT4G02360	hypothetical protein
Bra033285	3.54e-07	0.647389	0.75	0.648	0.0107029	V0	AT5G47700	60S acidic ribosomal protein P1 (RPP1C); K02942 large subunit ribosomal protein LP1
Bra017914	3.56e-07	0.820136	0.488	0.348	0.0107412	V0	AT1G21440	mutase family protein
Bra029931	4.4e-07	0.66175	0.744	0.651	0.0132857	V0	AT3G49010	ATBBC1; ATBBC1 (ARABIDOPSIS THALIANA BREAST BASIC CONSERVED 1); structural constituent of ribosome
Bra031339	4.42e-07	0.62375	0.767	0.669	0.013362	V0	AT3G22230	60S ribosomal protein L27 (RPL27B); K02901 large subunit ribosomal protein L27e
Bra036117	4.56e-07	0.681899	0.68	0.547	0.0137837	V0	AT3G04920	40S ribosomal protein S24 (RPS24A); K02974 small subunit ribosomal protein S24e
Bra035156	4.57e-07	0.928292	0.436	0.269	0.0138172	V0	AT1G80760	NIP6;1; NIP6;1 (NOD26-LIKE INTRINSIC PROTEIN 6;1); boron transporter/ glycerol transmembrane transporter/ urea transmembrane transporter/ water channel/ water transporter; K09874 aquaporin NIP
Bra039818	4.78e-07	0.74221	0.384	0.23	0.0144487	V0	AT2G14750	APK; APK (APS KINASE); ATP binding / adenylylsulfate kinase/ kinase/ transferase, transferring phosphorus-containing groups; K00860 adenylylsulfate kinase [EC:2.7.1.25]
Bra017749	5.8e-07	0.624601	0.75	0.682	0.0175174	V0	AT4G36130	60S ribosomal protein L8 (RPL8C); K02938 large subunit ribosomal protein L8e
Bra036882	6.08e-07	0.893438	0.547	0.45	0.0183627	V0	AT4G14680	APS3; APS3; sulfate adenylyltransferase (ATP); K13811 3'-phosphoadenosine 5'-phosphosulfate synthase [EC:2.7.7.4 2.7.1.25]
Bra026092	6.67e-07	0.653894	0.779	0.709	0.0201549	V0	AT2G32060	40S ribosomal protein S12 (RPS12C); K02951 small subunit ribosomal protein S12e
Bra030792	6.87e-07	0.59033	0.756	0.65	0.0207465	V0	AT1G09690	60S ribosomal protein L21 (RPL21C); K02889 large subunit ribosomal protein L21e
Bra006056	7.53e-07	0.613083	0.785	0.761	0.0227543	V0	AT5G10360	EMB3010 (embryo defective 3010); structural constituent of ribosome; K02991 small subunit ribosomal protein S6e
Bra037675	7.77e-07	0.610492	0.61	0.477	0.0234794	V0	AT2G43910	thiol methyltransferase, putative
Bra029780	8.08e-07	0.601549	0.721	0.631	0.0244099	V0	AT3G09630	60S ribosomal protein L4/L1 (RPL4A)
Bra011792	8.14e-07	1.0804	0.488	0.347	0.0245952	V0	AT4G37870	PCK1; PCK1 (PHOSPHOENOLPYRUVATE CARBOXYKINASE 1); ATP binding / phosphoenolpyruvate carboxykinase (ATP)/ phosphoenolpyruvate carboxykinase/ purine nucleotide binding (EC:4.1.1.49); K01610 phosphoenolpyruvate carboxykinase (ATP) [EC:4.1.1.49]
Bra003427	9.2e-07	0.655785	0.674	0.569	0.0277978	V0	AT4G00100	ATRPS13A (ARABIDOPSIS THALIANA RIBOSOMAL PROTEIN S13A); structural constituent of ribosome; K02953 small subunit ribosomal protein S13e
Bra025570	9.2e-07	0.638915	0.75	0.661	0.0278092	V0	AT2G44860	60S ribosomal protein L24, putative; K02896 large subunit ribosomal protein L24e
Bra002798	1.06e-06	0.625447	0.75	0.652	0.0320279	V0	AT4G26230	60S ribosomal protein L31 (RPL31B); K02910 large subunit ribosomal protein L31e
Bra008019	1.12e-06	0.607399	0.453	0.277	0.0339733	V0	AT1G72230	plastocyanin-like domain-containing protein
Bra007556	1.23e-06	0.688401	0.634	0.497	0.037126	V0	AT4G00100	ATRPS13A (ARABIDOPSIS THALIANA RIBOSOMAL PROTEIN S13A); structural constituent of ribosome; K02953 small subunit ribosomal protein S13e
Bra022920	1.42e-06	1.41651	0.308	0.171	0.0429065	V0	AT2G25450	2-oxoglutarate-dependent dioxygenase, putative
Bra021127	5.13e-49	1.09106	0.477	0.057	1.55e-44	V1	AT3G15680	zinc finger (Ran-binding) family protein
Bra017152	2.69e-45	1.13791	0.458	0.063	8.14e-41	V1	AT2G37880	hypothetical protein
Bra040444	1.37e-44	0.882607	0.562	0.105	4.13e-40	V1	AT3G63300	FKD1; phosphoinositide binding
Bra010898	1.09e-43	1.32293	0.444	0.061	3.29e-39	V1	AT1G28190	hypothetical protein
Bra017433	3.18e-41	0.684538	0.575	0.114	9.61e-37	V1	AT2G01913	hypothetical protein
Bra001604	2.32e-38	0.746204	0.425	0.062	7.02e-34	V1	AT3G15680	zinc finger (Ran-binding) family protein
Bra037631	7.48e-38	0.591884	0.536	0.114	2.26e-33	V1	AT2G44830	AGC VIIIA KINASE 1-3, AGC1-3, PAX, PROTEIN KINASE ASSOCIATED WITH BRX
Bra009844	3.35e-36	0.630136	0.333	0.036	1.01e-31	V1	AT5G25490	zinc finger (Ran-binding) family protein
Bra006675	2.18e-35	0.580477	0.333	0.037	6.58e-31	V1	AT5G60200	TMO6; Dof-type zinc finger domain-containing protein
Bra015980	1.9e-31	0.782262	0.614	0.176	5.74e-27	V1	AT1G73620	thaumatin-like protein, putative / pathogenesis-related protein, putative
Bra024913	6.15e-30	0.892437	0.281	0.033	1.86e-25	V1	--	--
Bra038700	2.16e-28	0.877916	0.654	0.215	6.54e-24	V1	AT3G12145	FLR1; FLR1; enzyme inhibitor/ transcription factor binding
Bra027782	6.62e-28	0.899691	0.752	0.296	2e-23	V1	AT1G63840	zinc finger (C3HC4-type RING finger) family protein
Bra011052	1.4e-27	0.983211	0.569	0.172	4.22e-23	V1	AT4G28703	hypothetical protein
Bra010697	3.38e-26	1.12004	0.712	0.292	1.02e-21	V1	AT4G39190	hypothetical protein
Bra011383	5.57e-26	0.692708	0.66	0.237	1.68e-21	V1	AT4G32800	AP2 domain-containing transcription factor TINY, putative
Bra010878	1.45e-25	0.738872	0.562	0.177	4.39e-21	V1	AT1G28390	protein kinase family protein
Bra018957	1.67e-25	1.03803	0.523	0.157	5.06e-21	V1	AT1G52240	ROPGEF11 (RHO GUANYL-NUCLEOTIDE EXCHANGE FACTOR 11); Rho guanyl-nucleotide exchange factor
Bra005384	3.82e-25	0.706459	0.359	0.072	1.15e-20	V1	AT2G34890	CTPS5; CTP synthase, putative / UTP--ammonia ligase, putative (EC:6.3.4.2); K01937 CTP synthase [EC:6.3.4.2]
Bra032882	3.99e-25	0.897475	0.621	0.226	1.21e-20	V1	AT1G28190	hypothetical protein
Bra006599	4.06e-25	1.17694	0.837	0.463	1.23e-20	V1	AT5G21960	AP2 domain-containing transcription factor, putative
Bra026084	5.16e-24	1.05582	1	0.775	1.56e-19	V1	AT1G16030	Hsp70b; Hsp70b (heat shock protein 70B); ATP binding; K03283 heat shock 70kDa protein 1/8
Bra020261	1.72e-23	0.589725	0.595	0.196	5.21e-19	V1	AT5G60200	TMO6; Dof-type zinc finger domain-containing protein
Bra021157	1.95e-23	1.12436	0.922	0.674	5.89e-19	V1	AT3G16050	A37; A37; protein heterodimerization; K06215 pyridoxine biosynthesis protein [EC:4.-.-.-]
Bra029761	3.98e-23	0.939688	0.987	0.796	1.2e-18	V1	AT3G09350	armadillo/beta-catenin repeat family protein
Bra025683	4.08e-23	0.93867	0.98	0.85	1.23e-18	V1	AT1G18740	hypothetical protein
Bra004532	4.28e-23	0.720024	0.667	0.291	1.29e-18	V1	AT2G46510	ABA-INDUCIBLE BHLH-TYPE TRANSCRIPTION FACTOR, ABA-inducible BHLH-type transcription factor, AIB, ATAIB, BHLH017, BHLH17, JA-ASSOCIATED MYC2-LIKE 1, JAM1
Bra011650	6.77e-23	0.830745	0.784	0.381	2.05e-18	V1	AT4G35940	hypothetical protein
Bra032356	1.1e-22	0.860505	0.902	0.568	3.32e-18	V1	AT1G30070	SGS domain-containing protein; K04507 calcyclin binding protein
Bra006137	2.03e-22	0.929333	1	0.93	6.12e-18	V1	AT5G12020	HSP17.6II (17.6 KDA CLASS II HEAT SHOCK PROTEIN)
Bra034718	2.38e-22	0.773565	0.562	0.188	7.18e-18	V1	AT3G12920	BOI-RELATED GENE 3, BRG3
Bra038538	2.44e-22	0.618306	0.582	0.215	7.38e-18	V1	AT2G22240	MIPS2; MIPS2 (MYO-INOSITOL-1-PHOSTPATE SYNTHASE 2); binding / catalytic/ inositol-3-phosphate synthase (EC:5.5.1.4); K01858 myo-inositol-1-phosphate synthase [EC:5.5.1.4]
Bra040837	4.72e-22	0.876351	0.824	0.439	1.43e-17	V1	AT4G27890	nuclear movement family protein
Bra008795	1.22e-21	0.727604	0.693	0.274	3.69e-17	V1	AT5G13880	hypothetical protein
Bra008920	4.3e-21	0.897856	0.987	0.88	1.3e-16	V1	AT5G12020	HSP17.6II (17.6 KDA CLASS II HEAT SHOCK PROTEIN)
Bra008846	5.03e-21	0.853415	0.725	0.365	1.52e-16	V1	AT5G13220	JAZ10; JAZ10 (JASMONATE-ZIM-DOMAIN PROTEIN 10); K13464 jasmonate ZIM domain-containing protein
Bra008066	1.64e-20	0.758313	0.542	0.195	4.95e-16	V1	AT1G73010	phosphatase
Bra007940	3.03e-20	0.722927	0.641	0.263	9.17e-16	V1	AT1G70740	protein kinase family protein
Bra014665	4.49e-20	0.832668	0.987	0.765	1.36e-15	V1	AT3G56880	VQ motif-containing protein
Bra031435	6.85e-20	0.788507	0.595	0.254	2.07e-15	V1	AT1G61340	F-box family protein
Bra008662	9.31e-20	0.831871	0.667	0.313	2.81e-15	V1	AT5G15950	SAMDC2;adenosylmethionine decarboxylase family protein (EC:4.1.1.50); K01611 S-adenosylmethionine decarboxylase [EC:4.1.1.50]
Bra016604	1.16e-19	0.806823	0.98	0.754	3.51e-15	V1	AT1G17380	JAZ5; JAZ5 (JASMONATE-ZIM-DOMAIN PROTEIN 5); K13464 jasmonate ZIM domain-containing protein
Bra000557	1.63e-19	0.866155	0.922	0.63	4.94e-15	V1	AT2G26150	ATHSFA2; DNA binding / transcription factor
Bra024784	1.8e-19	0.819544	0.549	0.21	5.43e-15	V1	AT2G03240	hypothetical protein
Bra028628	6.66e-19	0.880128	0.81	0.445	2.01e-14	V1	AT5G09590	MTHSC70-2 (MITOCHONDRIAL HSP70 2); ATP binding; K03283 heat shock 70kDa protein 1/8
Bra037987	9.69e-19	0.706448	0.281	0.058	2.93e-14	V1	AT1G55210	disease resistance response
Bra004216	1.31e-18	0.810965	0.595	0.261	3.97e-14	V1	AT1G67300	hexose transporter, putative
Bra037477	1.92e-18	1.08494	0.922	0.592	5.8e-14	V1	AT5G48570	peptidyl-prolyl cis-trans isomerase, putative / FK506-binding protein, putative; K01802 peptidylprolyl isomerase [EC:5.2.1.8]
Bra032845	2.75e-18	0.962345	0.935	0.68	8.29e-14	V1	AT1G27730	STZ; STZ (salt tolerance zinc finger); nucleic acid binding / transcription factor/ transcription repressor/ zinc ion binding
Bra002564	4.9e-18	0.672409	0.856	0.528	1.48e-13	V1	AT5G59450	scarecrow-like transcription factor 11 (SCL11)
Bra003807	6.87e-18	0.864291	0.902	0.549	2.07e-13	V1	AT1G74310	ATHSP101 (ARABIDOPSIS THALIANA HEAT SHOCK PROTEIN 101); ATP binding / ATPase/ nucleoside-triphosphatase/ nucleotide binding / protein binding
Bra037833	1.02e-17	0.709414	0.601	0.287	3.08e-13	V1	AT5G65920	U-box domain-containing protein
Bra028645	1.26e-17	0.901626	0.954	0.752	3.8e-13	V1	AT5G08790	ATAF2; ATAF2; transcription activator
Bra011529	1.3e-17	0.809235	0.967	0.779	3.92e-13	V1	AT4G34410	RRTF1; RRTF1 ({REDOX RESPONSIVE TRANSCRIPTION FACTOR 1); DNA binding / transcription factor
Bra026680	1.64e-17	0.934368	0.497	0.188	4.96e-13	V1	AT1G17180	ATGSTU25 (GLUTATHIONE S-TRANSFERASE TAU 25); glutathione transferase
Bra037240	2.04e-17	0.996312	0.797	0.477	6.17e-13	V1	AT2G18050	HIS1-3; HIS1-3 (HISTONE H1-3); DNA binding / nucleosomal DNA binding; K11275 histone H1/5
Bra038734	2.28e-17	0.785	0.961	0.777	6.87e-13	V1	AT3G12580	HSP70; HSP70 (heat shock protein 70); ATP binding; K03283 heat shock 70kDa protein 1/8
Bra018477	2.8e-17	0.751782	0.889	0.611	8.47e-13	V1	AT4G12400	stress-inducible protein, putative
Bra002718	3.21e-17	0.82797	0.948	0.813	9.71e-13	V1	AT5G57560	TCH4; TCH4 (Touch 4); hydrolase, acting on glycosyl bonds / xyloglucan:xyloglucosyl transferase; K14504 xyloglucan:xyloglucosyl transferase TCH4 [EC:2.4.1.207]
Bra002539	3.76e-17	0.980344	0.83	0.493	1.14e-12	V1	AT1G53540	17.6 kDa class I small heat shock protein (HSP17.6C-CI) (AA 1-156); K13993 HSP20 family protein
Bra039658	4.03e-17	1.02744	0.641	0.297	1.22e-12	V1	AT3G15210	ERF4; ERF4 (ETHYLENE RESPONSIVE ELEMENT BINDING FACTOR 4); DNA binding / protein binding / transcription factor/ transcription repressor; K09286 EREBP-like factor
Bra019672	4.14e-17	0.784794	0.987	0.867	1.25e-12	V1	AT1G14200	zinc finger (C3HC4-type RING finger) family protein
Bra009112	4.31e-17	0.749558	0.954	0.661	1.3e-12	V1	AT5G05410	DREB2A; DREB2A; DNA binding / transcription activator/ transcription factor; K09286 EREBP-like factor
Bra011215	6.62e-17	0.634792	0.85	0.502	2e-12	V1	AT1G55530	zinc finger (C3HC4-type RING finger) family protein
Bra029811	7.05e-17	0.785666	0.876	0.553	2.13e-12	V1	AT3G10020	hypothetical protein
Bra012149	7.63e-17	0.83877	0.922	0.721	2.3e-12	V1	AT5G67300	MYBR1; MYBR1 (MYB DOMAIN PROTEIN R1); DNA binding / transcription factor; K09422 myb proto-oncogene protein, plant
Bra024611	7.7e-17	0.731747	0.856	0.553	2.33e-12	V1	AT1G23710	hypothetical protein
Bra002214	9.29e-17	0.987353	0.804	0.478	2.81e-12	V1	AT5G19120	aspartic-type endopeptidase
Bra015048	1.15e-16	0.755229	0.961	0.736	3.48e-12	V1	AT3G24500	MBF1C; MBF1C (MULTIPROTEIN BRIDGING FACTOR 1C); DNA binding / transcription coactivator/ transcription factor; K03627 putative transcription factor
Bra030854	1.33e-16	0.769028	0.778	0.481	4.02e-12	V1	AT1G55530	zinc finger (C3HC4-type RING finger) family protein
Bra024735	1.65e-16	0.976165	0.614	0.286	4.97e-12	V1	AT1G25560	TEM1; TEM1 (TEMPRANILLO 1); transcription factor; K09287 RAV-like factor
Bra016644	2.58e-16	0.806672	0.961	0.725	7.78e-12	V1	AT1G16030	Hsp70b; Hsp70b (heat shock protein 70B); ATP binding; K03283 heat shock 70kDa protein 1/8
Bra004534	3.15e-16	0.675506	0.915	0.704	9.51e-12	V1	AT2G46490	hypothetical protein
Bra009370	4.27e-16	0.726901	0.974	0.717	1.29e-11	V1	AT5G08790	ATAF2; ATAF2; transcription activator
Bra013161	4.82e-16	0.711801	0.98	0.839	1.46e-11	V1	AT2G06050	OPR3; OPR3 (OPDA-REDUCTASE 3); 12-oxophytodienoate reductase (EC:1.3.1.42); K05894 12-oxophytodienoic acid reductase [EC:1.3.1.42]
Bra009391	4.85e-16	0.830969	0.765	0.446	1.47e-11	V1	AT5G09570	AT12CYS-2; Twin CX9C domain protein
Bra007240	6e-16	0.838399	0.935	0.701	1.81e-11	V1	AT3G56360	hypothetical protein
Bra001635	7.02e-16	0.642949	0.882	0.613	2.12e-11	V1	AT3G16510	C2 domain-containing protein
Bra007328	8.71e-16	0.861277	0.974	0.792	2.63e-11	V1	AT3G57450	hypothetical protein
Bra037630	8.94e-16	0.907989	0.778	0.442	2.7e-11	V1	AT2G44840	ERF13; ERF13 (ETHYLENE-RESPONSIVE ELEMENT BINDING FACTOR 13); DNA binding / transcription factor
Bra033690	9.29e-16	1.25629	0.68	0.353	2.81e-11	V1	AT5G43650	basic helix-loop-helix (bHLH) family protein
Bra007661	1.14e-15	0.89304	0.314	0.086	3.44e-11	V1	AT3G62100	IAA30; IAA30 (INDOLE-3-ACETIC ACID INDUCIBLE 30); transcription factor
Bra030910	1.25e-15	0.731344	0.961	0.79	3.79e-11	V1	AT1G54050	17.4 kDa class III heat shock protein (HSP17.4-CIII)
Bra029551	1.38e-15	0.654464	0.693	0.368	4.16e-11	V1	AT4G05070	hypothetical protein
Bra010728	1.96e-15	0.630972	0.745	0.422	5.94e-11	V1	AT4G38740	ROC1; ROC1 (ROTAMASE CYP 1); peptidyl-prolyl cis-trans isomerase; K01802 peptidylprolyl isomerase [EC:5.2.1.8]
Bra008037	2.08e-15	0.597089	0.758	0.42	6.3e-11	V1	AT1G72520	lipoxygenase, putative (EC:1.13.11.12); K00454 lipoxygenase [EC:1.13.11.12]
Bra002671	4.47e-15	0.721385	0.902	0.654	1.35e-10	V1	AT5G58110	ATPase activator/ chaperone binding
Bra029712	4.93e-15	0.755446	0.954	0.739	1.49e-10	V1	AT3G08720	S6K2; S6K2 (ARABIDOPSIS THALIANA SERINE/THREONINE PROTEIN KINASE 2); kinase/ protein kinase
Bra006027	5.64e-15	0.586605	0.817	0.485	1.7e-10	V1	AT5G09590	MTHSC70-2 (MITOCHONDRIAL HSP70 2); ATP binding; K03283 heat shock 70kDa protein 1/8
Bra001457	8.25e-15	0.640129	0.98	0.843	2.49e-10	V1	AT3G12580	HSP70; HSP70 (heat shock protein 70); ATP binding; K03283 heat shock 70kDa protein 1/8
Bra033890	8.38e-15	0.666963	0.817	0.489	2.53e-10	V1	AT3G23030	IAA2; IAA2 (INDOLE-3-ACETIC ACID INDUCIBLE 2); transcription factor
Bra015922	8.58e-15	0.699073	0.922	0.649	2.59e-10	V1	AT1G74310	ATHSP101 (ARABIDOPSIS THALIANA HEAT SHOCK PROTEIN 101); ATP binding / ATPase/ nucleoside-triphosphatase/ nucleotide binding / protein binding
Bra020368	1.23e-14	0.787409	0.902	0.61	3.71e-10	V1	AT5G58430	ATEXO70B1 (exocyst subunit EXO70 family protein B1); protein binding
Bra015733	1.37e-14	0.681831	0.804	0.507	4.14e-10	V1	AT1G76560	CP12-3; CP12-3
Bra029621	1.49e-14	0.728442	0.908	0.686	4.49e-10	V1	AT3G07090	hypothetical protein
Bra007205	1.79e-14	0.711277	0.967	0.783	5.39e-10	V1	AT3G55980	SZF1; SZF1 (SALT-INDUCIBLE ZINC FINGER 1); transcription factor
Bra035909	2e-14	0.656321	0.941	0.739	6.04e-10	V1	AT5G02500	HSC70-1 (HEAT SHOCK COGNATE PROTEIN 70-1); ATP binding; K03283 heat shock 70kDa protein 1/8
Bra008307	2.05e-14	0.74603	0.83	0.539	6.21e-10	V1	AT1G77420	hydrolase, alpha/beta fold family protein
Bra033239	2.07e-14	0.627146	0.967	0.659	6.25e-10	V1	AT1G01720	ATAF1; ATAF1; transcription activator/ transcription factor
Bra008610	2.36e-14	0.922529	0.641	0.337	7.13e-10	V1	AT5G16600	MYB43; MYB43 (myb domain protein 43); DNA binding / transcription factor; K09422 myb proto-oncogene protein, plant
Bra006015	2.49e-14	0.782777	0.935	0.697	7.54e-10	V1	AT5G08790	ATAF2; ATAF2; transcription activator
Bra006697	2.89e-14	0.817404	0.922	0.647	8.74e-10	V1	AT1G53540	17.6 kDa class I small heat shock protein (HSP17.6C-CI) (AA 1-156); K13993 HSP20 family protein
Bra019172	3.74e-14	0.6348	0.758	0.444	1.13e-09	V1	AT4G25340	immunophilin-related / FKBP-type peptidyl-prolyl cis-trans isomerase-related; K14826 FK506-binding nuclear protein [EC:5.2.1.8]
Bra018216	3.92e-14	0.772004	0.98	0.831	1.18e-09	V1	AT1G53540	17.6 kDa class I small heat shock protein (HSP17.6C-CI) (AA 1-156); K13993 HSP20 family protein
Bra020114	8.59e-14	1.13807	0.758	0.437	2.6e-09	V1	AT5G20630	GER3; GER3 (GERMIN 3); oxalate oxidase
Bra003588	8.88e-14	1.05518	0.856	0.624	2.68e-09	V1	AT1G80840	WRKY40; WRKY40; transcription factor
Bra002559	1.04e-13	0.681675	0.961	0.814	3.14e-09	V1	AT5G59550	zinc finger (C3HC4-type RING finger) family protein
Bra017839	1.38e-13	0.62849	0.98	0.763	4.18e-09	V1	AT4G37610	BT5; BT5 (BTB AND TAZ DOMAIN PROTEIN 5); protein binding / transcription regulator
Bra006598	2.12e-13	0.647503	0.954	0.72	6.41e-09	V1	AT5G21940	hypothetical protein
Bra024699	2.31e-13	0.583313	0.935	0.701	6.98e-09	V1	osa:4351208	Os11g0703900; K03283 heat shock 70kDa protein 1/8
Bra018383	2.67e-13	0.6228	0.993	0.894	8.05e-09	V1	AT2G29500	17.6 kDa class I small heat shock protein (HSP17.6B-CI); K13993 HSP20 family protein
Bra028924	2.88e-13	0.663202	0.98	0.825	8.69e-09	V1	AT5G56030	HSP81-2 (HEAT SHOCK PROTEIN 81-2); ATP binding; K04079 molecular chaperone HtpG
Bra000910	3.32e-13	0.836253	0.908	0.656	1e-08	V1	AT4G01895	systemic acquired resistance (SAR) regulator protein NIMIN-1-related
Bra021049	3.62e-13	0.901674	0.634	0.317	1.09e-08	V1	AT4G17490	ATERF6; ATERF6 (ETHYLENE RESPONSIVE ELEMENT BINDING FACTOR 6); DNA binding / transcription factor; K09286 EREBP-like factor
Bra020313	3.85e-13	0.645606	0.902	0.677	1.16e-08	V1	AT5G59550	zinc finger (C3HC4-type RING finger) family protein
Bra002375	4.73e-13	0.669397	0.948	0.663	1.43e-08	V1	AT5G21940	hypothetical protein
Bra035593	5.09e-13	0.625218	0.967	0.767	1.54e-08	V1	AT5G56030	HSP81-2 (HEAT SHOCK PROTEIN 81-2); ATP binding; K04079 molecular chaperone HtpG
Bra013872	5.21e-13	0.742245	0.837	0.549	1.57e-08	V1	AT4G25200	ATHSP23.6-MITO (MITOCHONDRION-LOCALIZED SMALL HEAT SHOCK PROTEIN 23.6)
Bra007279	7.45e-13	0.621271	0.941	0.757	2.25e-08	V1	AT3G56880	VQ motif-containing protein
Bra026364	7.96e-13	0.925512	0.98	0.799	2.4e-08	V1	AT4G27270	quinone reductase family protein
Bra031763	1.24e-12	0.690141	0.791	0.504	3.76e-08	V1	AT1G61560	MLO6; MLO6 (MILDEW RESISTANCE LOCUS O 6); calmodulin binding; K08472 mlo protein
Bra016296	1.3e-12	0.596063	0.582	0.304	3.92e-08	V1	AT1G26920	hypothetical protein
Bra022772	1.32e-12	0.616197	0.902	0.649	3.99e-08	V1	AT2G30020	protein phosphatase 2C, putative / PP2C, putative
Bra002984	1.54e-12	0.724145	0.993	0.898	4.66e-08	V1	AT4G27280	calcium-binding EF hand family protein
Bra036862	1.61e-12	0.666316	0.549	0.266	4.86e-08	V1	AT3G50800	hypothetical protein
Bra016463	3.17e-12	0.664699	0.928	0.661	9.59e-08	V1	AT1G20510	OPCL1; OPCL1 (OPC-8:0 COA LIGASE1); 4-coumarate-CoA ligase; K10526 OPC-8:0 CoA ligase 1 [EC:6.2.1.-]
Bra026317	6.18e-12	0.83688	0.863	0.627	1.87e-07	V1	AT4G27670	HSP21; HSP21 (HEAT SHOCK PROTEIN 21)
Bra003780	7.89e-12	0.728998	0.732	0.459	2.38e-07	V1	AT1G74930	ORA47; ORA47; DNA binding / transcription factor
Bra040158	8.2e-12	0.853943	0.784	0.494	2.48e-07	V1	AT4G17490	ATERF6; ATERF6 (ETHYLENE RESPONSIVE ELEMENT BINDING FACTOR 6); DNA binding / transcription factor; K09286 EREBP-like factor
Bra015882	1.84e-11	0.641929	0.614	0.338	5.56e-07	V1	AT1G74930	ORA47; ORA47; DNA binding / transcription factor
Bra010922	1.91e-11	0.731081	0.954	0.824	5.78e-07	V1	AT1G27730	STZ; STZ (salt tolerance zinc finger); nucleic acid binding / transcription factor/ transcription repressor/ zinc ion binding
Bra024304	4.37e-11	0.61747	0.876	0.578	1.32e-06	V1	AT5G64510	hypothetical protein
Bra001377	4.62e-11	0.681257	0.667	0.392	1.4e-06	V1	AT3G10760	myb family transcription factor
Bra012088	5.16e-11	0.620776	0.922	0.658	1.56e-06	V1	AT5G66650	hypothetical protein
Bra021923	5.37e-11	1.29767	0.359	0.149	1.62e-06	V1	AT2G34600	JAZ7; JAZ7 (JASMONATE-ZIM-DOMAIN PROTEIN 7)
Bra004546	5.53e-11	0.590722	0.948	0.768	1.67e-06	V1	AT2G46330	AGP16; AGP16 (ARABINOGALACTAN PROTEIN 16)
Bra016077	8.05e-11	0.641833	0.471	0.223	2.43e-06	V1	AT1G72240	hypothetical protein
Bra034321	8.4e-11	0.606587	0.935	0.774	2.54e-06	V1	AT2G27080	harpin-induced protein-related / HIN1-related / harpin-responsive protein-related
Bra011590	9.69e-11	1.2142	0.307	0.117	2.93e-06	V1	AT4G35180	LHT7; LHT7 (Lys/His transporter 7); amino acid transmembrane transporter
Bra029291	1.15e-10	0.619538	0.908	0.662	3.46e-06	V1	AT5G62020	AT-HSFB2A; DNA binding / transcription factor
Bra008187	1.21e-10	0.707615	0.915	0.713	3.65e-06	V1	AT1G75280	isoflavone reductase, putative; K00224 [EC:1.3.1.-]
Bra011299	2.32e-10	0.672216	0.706	0.427	7e-06	V1	AT4G31800	WRKY18; WRKY18; transcription factor
Bra010397	2.73e-10	0.670711	0.817	0.561	8.24e-06	V1	AT4G27657	hypothetical protein
Bra016823	2.9e-10	0.629958	0.699	0.421	8.78e-06	V1	AT1G11670	MATE efflux family protein
Bra031924	3.15e-10	0.590884	0.987	0.852	9.51e-06	V1	AT5G64310	AGP1; AGP1 (ARABINOGALACTAN PROTEIN 1)
Bra010880	3.79e-10	0.63302	0.941	0.797	1.15e-05	V1	AT1G28370	ERF11; ERF11 (ERF DOMAIN PROTEIN 11); DNA binding / transcription factor/ transcription repressor
Bra008510	5.94e-10	0.600585	0.667	0.393	1.79e-05	V1	AT1G64940	CYP89A6; electron carrier/ heme binding / iron ion binding / monooxygenase/ oxygen binding
Bra004171	1.22e-09	0.709484	0.784	0.522	3.67e-05	V1	AT1G66500	zinc finger (C2H2-type) family protein
Bra014655	1.58e-09	0.695026	0.392	0.176	4.78e-05	V1	AT3G57010	strictosidine synthase family protein
Bra027501	3.09e-09	0.733814	0.752	0.499	9.34e-05	V1	AT5G43650	basic helix-loop-helix (bHLH) family protein
Bra022981	3.34e-09	0.978501	0.712	0.519	0.000100778	V1	AT2G34600	JAZ7; JAZ7 (JASMONATE-ZIM-DOMAIN PROTEIN 7)
Bra035320	4.46e-09	0.746581	0.725	0.442	0.000134627	V1	AT5G42650	AOS; AOS (ALLENE OXIDE SYNTHASE); allene oxide synthase/ hydro-lyase/ oxygen binding (EC:4.2.1.92); K01723 hydroperoxide dehydratase [EC:4.2.1.92]
Bra030253	5.68e-09	0.609079	0.797	0.511	0.000171487	V1	AT2G22240	MIPS2; MIPS2 (MYO-INOSITOL-1-PHOSTPATE SYNTHASE 2); binding / catalytic/ inositol-3-phosphate synthase (EC:5.5.1.4); K01858 myo-inositol-1-phosphate synthase [EC:5.5.1.4]
Bra017656	1.6e-08	0.63888	0.902	0.738	0.000482772	V1	AT4G34410	RRTF1; RRTF1 ({REDOX RESPONSIVE TRANSCRIPTION FACTOR 1); DNA binding / transcription factor
Bra008435	4.06e-08	0.599305	0.928	0.798	0.0012266	V1	AT1G80840	WRKY40; WRKY40; transcription factor
Bra016234	7.42e-08	0.733018	0.464	0.27	0.00224208	V1	AT1G70130	lectin protein kinase, putative
Bra020295	1.6e-06	0.743289	0.608	0.415	0.0483474	V1	AT1G53540	17.6 kDa class I small heat shock protein (HSP17.6C-CI) (AA 1-156); K13993 HSP20 family protein
Bra006639	1.02e-64	3.84774	0.854	0.071	3.09e-60	V10	AT5G22880	H2B;HISTONE B2;HISTONE H2B;HTB2
Bra007080	6.3e-61	3.04234	0.976	0.116	1.9e-56	V10	AT3G54560	HTA11; HTA11; DNA binding; K11251 histone H2A
Bra014808	9.32e-54	3.1403	0.951	0.135	2.82e-49	V10	AT3G54560	HTA11; HTA11; DNA binding; K11251 histone H2A
Bra027449	9.04e-51	3.6871	0.829	0.095	2.73e-46	V10	--	--
Bra020297	6.53e-47	4.1063	0.976	0.18	1.97e-42	V10	AT5G59690	Histone superfamily protein
Bra024870	3.54e-45	2.56749	0.829	0.11	1.07e-40	V10	AT1G14900	HMGA; HMGA (HIGH MOBILITY GROUP A); DNA binding
Bra032634	3.63e-45	1.44653	0.537	0.036	1.1e-40	V10	AT1G01370	HTR12; HTR12; DNA binding; K11253 histone H3
Bra020707	2.45e-44	3.85214	0.976	0.19	7.39e-40	V10	zma:100192589	H3C4, H3C2, H3C3; Histone H3.2; K11253 histone H3
Bra002523	3.93e-41	3.8866	0.927	0.181	1.19e-36	V10	AT5G59870	HTA6; HTA6; DNA binding; K11251 histone H2A
Bra006688	8.51e-41	3.72775	0.951	0.194	2.57e-36	V10	AT5G59870	HTA6; HTA6; DNA binding; K11251 histone H2A
Bra002436	2.98e-40	3.77649	0.878	0.154	8.99e-36	V10	AT5G22880	H2B;HISTONE B2;HISTONE H2B;HTB2
Bra020278	2.21e-39	3.92261	1	0.253	6.68e-35	V10	AT5G59870	HTA6; HTA6; DNA binding; K11251 histone H2A
Bra028589	1.74e-37	3.13949	0.951	0.221	5.27e-33	V10	AT5G44050	MATE efflux family protein
Bra018682	2.51e-36	2.29533	0.78	0.121	7.59e-32	V10	AT1G07820	Histone superfamily protein
Bra004213	8.39e-35	0.817142	0.293	0.011	2.54e-30	V10	AT5G38690	hypothetical protein
Bra033658	1.1e-34	0.899518	0.341	0.017	3.33e-30	V10	AT5G43080	CYCA3;1 (Cyclin A3;1); cyclin-dependent protein kinase regulator; K06627 cyclin A
Bra029371	3.93e-33	2.83183	0.61	0.075	1.19e-28	V10	AT5G23420	HMGB6; HMGB6; transcription factor
Bra006685	4.3e-32	3.94912	0.951	0.286	1.3e-27	V10	AT5G59910	HTB4; Histone superfamily protein
Bra029680	5.8e-31	1.01921	0.341	0.019	1.75e-26	V10	AT3G07800	thymidine kinase, putative; K00857 thymidine kinase [EC:2.7.1.21]
Bra017178	1.13e-29	3.63953	1	0.419	3.42e-25	V10	AT3G53730	Histone superfamily protein
Bra006699	3.28e-29	3.55387	0.976	0.377	9.92e-25	V10	AT5G59690	Histone superfamily protein
Bra023937	2.2e-28	3.67936	0.927	0.326	6.63e-24	V10	AT3G20670	HTA13;histone H2A 13
Bra031571	4.81e-28	1.70038	0.756	0.143	1.45e-23	V10	AT1G07370	PCNA1; PCNA1 (PROLIFERATING CELLULAR NUCLEAR ANTIGEN); DNA binding / DNA polymerase processivity factor/ protein binding; K04802 proliferating cell nuclear antigen
Bra035673	1.44e-27	3.57678	0.951	0.376	4.35e-23	V10	AT2G28740	HIS4;HISTONE H4
Bra038268	1.33e-26	1.62029	0.488	0.058	4.01e-22	V10	AT2G27710	P2Y;RIBOSOMAL PROTEIN P2Y;RPP2B
Bra021654	1.58e-26	2.71615	0.902	0.27	4.77e-22	V10	AT2G30620	histone H1.2; K11275 histone H1/5
Bra000006	4.15e-26	3.05856	1	0.607	1.25e-21	V10	cfa:486670	similar to germinal histone H4 gene; K11254 histone H4
Bra021384	4.73e-26	0.733741	0.439	0.046	1.43e-21	V10	AT3G02920	replication protein-related; K10739 replication factor A2
Bra002520	1.08e-25	3.13911	1	0.571	3.26e-21	V10	AT5G59910	HTB4; HTB4; DNA binding; K11252 histone H2B
Bra035945	4.15e-25	1.65291	0.488	0.062	1.25e-20	V10	AT5G61000	replication protein, putative; K07466 replication factor A1
Bra030704	3.86e-24	2.99243	0.902	0.349	1.17e-19	V10	AT1G07820	Histone superfamily protein
Bra038644	2.65e-23	0.834019	0.488	0.066	8.02e-19	V10	AT5G63550	hypothetical protein
Bra011930	3.31e-23	3.46368	0.976	0.704	1e-18	V10	AT2G28720	histone H2B, putative; K11252 histone H2B
Bra026498	3.7e-23	1.11275	0.488	0.068	1.12e-18	V10	AT5G23420	HMGB6; HMGB6; transcription factor
Bra006058	6.59e-23	2.56752	1	0.645	1.99e-18	V10	AT5G44050	MATE efflux family protein
Bra011929	6.84e-23	2.3746	0.659	0.143	2.07e-18	V10	AT2G28740	HIS4;HISTONE H4
Bra038267	7.31e-23	2.63945	0.878	0.316	2.21e-18	V10	AT3G45980	H2B;HISTONE H2B;HTB9; Histone superfamily protein
Bra005185	8.51e-23	2.68422	0.976	0.545	2.57e-18	V10	cfa:486670	similar to germinal histone H4 gene; K11254 histone H4
Bra035677	1.4e-22	2.79454	0.976	0.583	4.23e-18	V10	AT2G28720	histone H2B, putative; K11252 histone H2B
Bra019857	2.59e-22	0.827681	0.341	0.032	7.84e-18	V10	AT1G80740	CMT1; CMT1 (CHROMOMETHYLASE 1); DNA binding / chromatin binding; K00558 DNA (cytosine-5-)-methyltransferase [EC:2.1.1.37]
Bra040394	3.58e-22	1.5059	0.439	0.056	1.08e-17	V10	AT3G04630	WDL1; WDL1
Bra035755	5.73e-22	2.84135	0.854	0.338	1.73e-17	V10	AT3G20670	HTA13;histone H2A 13
Bra022809	1.32e-21	1.86894	0.659	0.146	3.99e-17	V10	AT2G30620	histone H1.2; K11275 histone H1/5
Bra018691	1.93e-20	2.84394	0.878	0.403	5.84e-16	V10	AT1G07660	Histone superfamily protein
Bra010270	4.53e-20	0.660848	0.293	0.025	1.37e-15	V10	AT4G30860	SDG4; SDG4 (SET DOMAIN GROUP 4); histone methyltransferase
Bra030460	4.74e-20	2.84822	0.902	0.478	1.43e-15	V10	AT1G51060	HTA10;histone H2A 10
Bra000483	2.34e-19	2.99609	0.927	0.537	7.06e-15	V10	AT2G28720	histone H2B, putative; K11252 histone H2B
Bra015524	2.65e-19	2.89562	0.854	0.366	8e-15	V10	AT2G30620	histone H1.2; K11275 histone H1/5
Bra036619	4.82e-19	2.49986	0.756	0.264	1.46e-14	V10	AT5G27670	HTA7; HTA7 (HISTONE H2A 7); DNA binding; K11251 histone H2A
Bra020581	2.1e-18	2.0137	0.805	0.285	6.34e-14	V10	AT5G27670	HTA7; HTA7 (HISTONE H2A 7); DNA binding; K11251 histone H2A
Bra018301	5.59e-18	2.23267	0.805	0.299	1.69e-13	V10	AT2G30620	histone H1.2; K11275 histone H1/5
Bra040603	6.94e-18	0.948506	0.463	0.081	2.1e-13	V10	AT3G02820	zinc knuckle (CCHC-type) family protein
Bra026367	2.23e-17	1.7588	0.732	0.252	6.74e-13	V10	AT4G27230	HTA2; HTA2 (histone H2A); DNA binding; K11251 histone H2A
Bra009949	2.27e-17	2.21109	0.902	0.549	6.87e-13	V10	AT5G27670	HTA7; HTA7 (HISTONE H2A 7); DNA binding; K11251 histone H2A
Bra014285	2.36e-17	2.00835	0.805	0.35	7.12e-13	V10	AT1G51060	HTA10;histone H2A 10
Bra036296	5.79e-17	1.36081	0.512	0.103	1.75e-12	V10	AT4G02060	PRL; PRL (PROLIFERA); ATP binding / DNA binding / DNA-dependent ATPase/ nucleoside-triphosphatase/ nucleotide binding; K02210 minichromosome maintenance protein 7 (cell division control protein 47)
Bra018595	8.1e-17	2.25356	0.951	0.726	2.45e-12	V10	AT1G08880	H2AXA; H2AXA; DNA binding; K11251 histone H2A
Bra030745	1.52e-16	2.46574	0.902	0.53	4.6e-12	V10	AT1G08880	H2AXA; H2AXA; DNA binding; K11251 histone H2A
Bra037813	2.81e-16	2.19998	0.78	0.317	8.49e-12	V10	AT5G65350	HISTONE 3 11;HTR11
Bra030763	2.85e-16	2.06483	0.927	0.663	8.61e-12	V10	AT1G09210	calreticulin 2 (CRT2); K08057 calreticulin
Bra000481	5.42e-16	1.67658	0.561	0.144	1.64e-11	V10	AT2G28740	HIS4;HISTONE H4
Bra007018	3.2e-15	1.99202	0.927	0.673	9.67e-11	V10	AT3G53650	HTB6; Histone superfamily protein
Bra031594	8.07e-15	1.87818	0.854	0.529	2.44e-10	V10	AT1G07820	Histone superfamily protein
Bra020275	8.5e-15	2.26765	0.659	0.208	2.57e-10	V10	AT3G45980	HTB9; HTB9; DNA binding; K11252 histone H2B
Bra000097	1.08e-14	0.813026	0.317	0.045	3.26e-10	V10	AT2G38810	HTA8; HTA8 (HISTONE H2A 8); DNA binding; K11251 histone H2A
Bra004082	2.87e-14	0.874798	0.39	0.069	8.67e-10	V10	AT1G57820	VIM1; VIM1 (VARIANT IN METHYLATION 1); DNA binding / chromatin binding / double-stranded methylated DNA binding / histone binding / methyl-CpG binding / methyl-CpNpG binding / methyl-CpNpN binding / ubiquitin-protein ligase
Bra035837	4.19e-14	1.16654	0.634	0.211	1.27e-09	V10	AT5G63550	hypothetical protein
Bra007023	4.55e-14	1.79917	0.854	0.487	1.38e-09	V10	AT3G53730	Histone superfamily protein
Bra032979	9.27e-14	2.61398	0.683	0.256	2.8e-09	V10	AT3G27060	TSO2; TSO2 (TSO meaning 'ugly' in Chinese); oxidoreductase/ ribonucleoside-diphosphate reductase/ transition metal ion binding (EC:1.17.4.1); K10808 ribonucleoside-diphosphate reductase subunit M2 [EC:1.17.4.1]
Bra010689	1.13e-13	1.08432	0.463	0.103	3.4e-09	V10	AT2G21790	RNR1; RNR1 (RIBONUCLEOTIDE REDUCTASE 1); ATP binding / protein binding / ribonucleoside-diphosphate reductase (EC:1.17.4.1); K10807 ribonucleoside-diphosphate reductase subunit M1 [EC:1.17.4.1]
Bra010421	1.17e-13	0.797045	0.366	0.064	3.53e-09	V10	AT4G26960	hypothetical protein
Bra028546	4.03e-13	1.12863	0.976	0.781	1.22e-08	V10	AT3G53020	EL24Y;RIBOSOMAL PROTEIN EL24Y;RIBOSOMAL PROTEIN L24;RPL24;RPL24B;SHORT VALVE1;STV1
Bra028856	4.41e-12	1.02376	1	0.791	1.33e-07	V10	AT5G02960	40S ribosomal protein S23 (RPS23B); K02973 small subunit ribosomal protein S23e
Bra011813	6.1e-12	1.20428	0.951	0.835	1.84e-07	V10	AT4G40030	H3.3;HISTONE 3.3;HTR4
Bra010412	8.03e-12	1.01222	1	0.825	2.42e-07	V10	AT4G27090	60S ribosomal protein L14 (RPL14B); K02875 large subunit ribosomal protein L14e
Bra025838	8.14e-12	1.16844	0.707	0.321	2.46e-07	V10	AT1G20693	HMGB2; HMGB2 (HIGH MOBILITY GROUP B 2); DNA binding / chromatin binding / structural constituent of chromatin / transcription factor
Bra029000	9.9e-12	1.38354	0.805	0.371	2.99e-07	V10	AT5G54970	hypothetical protein
Bra014791	1.01e-11	0.752334	0.415	0.099	3.05e-07	V10	AT3G54750	hypothetical protein
Bra012004	1.33e-11	1.00465	1	0.892	4.02e-07	V10	AT2G27710	P2Y;RIBOSOMAL PROTEIN P2Y;RPP2B
Bra031034	2.24e-11	1.00703	0.951	0.674	6.77e-07	V10	AT1G74050	60S ribosomal protein L6 (RPL6C); K02934 large subunit ribosomal protein L6e
Bra018689	3.24e-11	0.947956	0.927	0.574	9.79e-07	V10	AT5G59850	40S ribosomal protein S15A (RPS15aF)
Bra000929	3.75e-11	1.10133	0.976	0.782	1.13e-06	V10	AT4G00810	60S acidic ribosomal protein P1 (RPP1B)
Bra014835	4.18e-11	0.858563	0.317	0.059	1.26e-06	V10	AT3G54180	CDKB1;1 (CYCLIN-DEPENDENT KINASE B1;1); cyclin-dependent protein kinase/ kinase/ protein binding; K07760 cyclin-dependent kinase [EC:2.7.11.22]
Bra010550	4.23e-11	0.883867	0.976	0.753	1.28e-06	V10	AT4G36130	60S ribosomal protein L8 (RPL8C); K02938 large subunit ribosomal protein L8e
Bra010375	4.65e-11	1.6726	0.39	0.088	1.41e-06	V10	AT4G28310	hypothetical protein
Bra021294	8.83e-11	1.06425	0.902	0.583	2.67e-06	V10	AT3G18130	RACK1C_AT (RECEPTOR FOR ACTIVATED C KINASE 1 C); nucleotide binding; K14753 guanine nucleotide-binding protein subunit beta-2-like 1 protein
Bra039782	9.77e-11	1.10841	0.902	0.611	2.95e-06	V10	AT3G53430	60S ribosomal protein L12 (RPL12B); K02870 large subunit ribosomal protein L12e
Bra016913	1.01e-10	0.99137	0.951	0.817	3.06e-06	V10	AT1G59359	40S ribosomal protein S2 (RPS2B); K02981 small subunit ribosomal protein S2e
Bra017461	1.27e-10	1.01223	0.902	0.622	3.84e-06	V10	AT3G13580	60S ribosomal protein L7 (RPL7D); K02937 large subunit ribosomal protein L7e
Bra014334	1.48e-10	0.922506	0.976	0.729	4.46e-06	V10	AT2G44120	60S ribosomal protein L7 (RPL7C)
Bra022851	1.54e-10	0.949357	0.976	0.797	4.66e-06	V10	AT2G31610	40S ribosomal protein S3 (RPS3A); K02985 small subunit ribosomal protein S3e
Bra018017	1.58e-10	1.02237	0.976	0.776	4.76e-06	V10	AT3G49010	ATBBC1; ATBBC1 (ARABIDOPSIS THALIANA BREAST BASIC CONSERVED 1); structural constituent of ribosome
Bra013215	2.13e-10	1.01641	0.951	0.738	6.43e-06	V10	AT3G25520	ATL5; ATL5 (A. THALIANA RIBOSOMAL PROTEIN L5); 5S rRNA binding / structural constituent of ribosome; K02932 large subunit ribosomal protein L5e
Bra007519	2.6e-10	0.923777	1	0.829	7.85e-06	V10	AT3G60245	60S ribosomal protein L37a (RPL37aC); K02921 large subunit ribosomal protein L37Ae
Bra034356	2.62e-10	0.954289	0.976	0.748	7.91e-06	V10	AT1G08310	esterase/lipase/thioesterase family protein
Bra039810	3.17e-10	1.89999	0.634	0.288	9.57e-06	V10	AT3G53650	HTB6; Histone superfamily protein
Bra025364	5.72e-10	0.66164	0.366	0.087	1.73e-05	V10	AT5G48600	ATSMC3; ATSMC3 (ARABIDOPSIS THALIANA STRUCTURAL MAINTENANCE OF CHROMOSOME 3); ATP binding / transporter; K06675 structural maintenance of chromosome 4
Bra001306	7.64e-10	1.07078	0.951	0.747	2.31e-05	V10	AT3G09500	60S ribosomal protein L35 (RPL35A); K02918 large subunit ribosomal protein L35e
Bra025923	7.78e-10	1.24824	0.829	0.5	2.35e-05	V10	AT1G18250	ATLP-1; ATLP-1
Bra015924	9.5e-10	0.840844	0.976	0.741	2.87e-05	V10	AT1G74260	PUR4; PUR4 (purine biosynthesis 4); ATP binding / catalytic/ phosphoribosylformylglycinamidine synthase (EC:6.3.5.3); K01952 phosphoribosylformylglycinamidine synthase [EC:6.3.5.3]
Bra036117	1.12e-09	1.12346	0.854	0.557	3.39e-05	V10	AT3G04920	40S ribosomal protein S24 (RPS24A); K02974 small subunit ribosomal protein S24e
Bra022878	1.24e-09	0.841012	0.927	0.638	3.75e-05	V10	AT2G32060	40S ribosomal protein S12 (RPS12C); K02951 small subunit ribosomal protein S12e
Bra002290	1.26e-09	0.902745	0.951	0.767	3.81e-05	V10	AT5G20290	ES8Z;RIBOSOMAL PROTEIN ES8Z
Bra011313	1.33e-09	0.848777	1	0.807	4.03e-05	V10	--	--
Bra004654	1.38e-09	1.0106	0.902	0.643	4.17e-05	V10	AT1G59359	40S ribosomal protein S2 (RPS2B); K02981 small subunit ribosomal protein S2e
Bra030083	1.51e-09	1.33645	0.585	0.223	4.55e-05	V10	AT1G28290	AGP31; AGP31 (arabinogalactan-protein 31)
Bra039014	1.57e-09	1.108	0.878	0.659	4.75e-05	V10	AT2G19730	60S ribosomal protein L28 (RPL28A); K02903 large subunit ribosomal protein L28e
Bra032088	1.74e-09	1.00884	0.439	0.133	5.25e-05	V10	AT2G24490	RPA2; RPA2 (REPLICON PROTEIN A2); protein binding; K10739 replication factor A2
Bra001104	1.77e-09	0.804535	1	0.876	5.34e-05	V10	AT3G04380	SUVR4; SUVR4; histone-lysine N-methyltransferase
Bra003155	2.05e-09	1.0802	0.927	0.658	6.21e-05	V10	AT3G53740	60S ribosomal protein L36 (RPL36B)
Bra012694	2.14e-09	0.871713	0.976	0.743	6.48e-05	V10	AT4G16720	60S ribosomal protein L15 (RPL15A); K02877 large subunit ribosomal protein L15e
Bra021288	2.22e-09	1.16829	0.585	0.252	6.71e-05	V10	AT3G18035	HON4; HON4; DNA binding
Bra040197	2.35e-09	0.892533	1	0.856	7.09e-05	V10	AT3G04380	SUVR4; SUVR4; histone-lysine N-methyltransferase
Bra029112	2.46e-09	0.800563	0.951	0.744	7.43e-05	V10	AT5G52650	40S ribosomal protein S10 (RPS10C); K02947 small subunit ribosomal protein S10e
Bra036611	2.49e-09	0.94407	0.951	0.733	7.51e-05	V10	AT3G05590	RPL18; RPL18 (RIBOSOMAL PROTEIN L18); structural constituent of ribosome; K02883 large subunit ribosomal protein L18e
Bra005180	2.86e-09	0.850112	1	0.847	8.65e-05	V10	AT3G53740	60S ribosomal protein L36 (RPL36B)
Bra020009	2.92e-09	0.942865	0.951	0.759	8.81e-05	V10	AT1G09690	60S ribosomal protein L21 (RPL21C); K02889 large subunit ribosomal protein L21e
Bra020098	2.95e-09	0.965325	0.951	0.772	8.92e-05	V10	AT5G20290	ES8Z;RIBOSOMAL PROTEIN ES8Z
Bra040119	2.96e-09	0.975453	0.878	0.546	8.94e-05	V10	AT4G34670	40S ribosomal protein S3A (RPS3aB); K02984 small subunit ribosomal protein S3Ae
Bra029771	3.17e-09	0.816831	1	0.832	9.58e-05	V10	AT3G09500	60S ribosomal protein L35 (RPL35A); K02918 large subunit ribosomal protein L35e
Bra008643	3.24e-09	0.793714	0.951	0.637	9.8e-05	V10	AT5G16130	40S ribosomal protein S7 (RPS7C); K02993 small subunit ribosomal protein S7e
Bra007871	3.36e-09	0.706739	1	0.881	0.000101662	V10	AT1G69620	RPL34; RPL34 (RIBOSOMAL PROTEIN L34); structural constituent of ribosome; K02915 large subunit ribosomal protein L34e
Bra039787	3.84e-09	0.880654	0.951	0.671	0.000115935	V10	AT3G53430	60S ribosomal protein L12 (RPL12B); K02870 large subunit ribosomal protein L12e
Bra003406	5.27e-09	0.806753	1	0.871	0.000159187	V10	AT3G60245	60S ribosomal protein L37a (RPL37aC); K02921 large subunit ribosomal protein L37Ae
Bra030509	6.74e-09	0.868087	0.976	0.698	0.000203602	V10	AT3G16780	60S ribosomal protein L19 (RPL19B); K02885 large subunit ribosomal protein L19e
Bra011925	6.85e-09	1.15068	0.902	0.512	0.000206874	V10	AT2G28790	osmotin-like protein, putative
Bra004442	7.33e-09	0.890853	0.927	0.75	0.000221492	V10	AT2G47610	60S ribosomal protein L7A (RPL7aA); K02936 large subunit ribosomal protein L7Ae
Bra006969	8.92e-09	0.824943	1	0.82	0.000269542	V10	AT3G53020	EL24Y;RIBOSOMAL PROTEIN EL24Y;RIBOSOMAL PROTEIN L24;RPL24;RPL24B;SHORT VALVE1;STV1
Bra016981	9.4e-09	0.858926	0.976	0.748	0.00028387	V10	AT2G40610	ATEXPA8 (ARABIDOPSIS THALIANA EXPANSIN A8)
Bra037409	9.7e-09	0.929937	0.951	0.728	0.000292988	V10	AT4G00810	60S acidic ribosomal protein P1 (RPP1B)
Bra009039	1.01e-08	0.919044	0.902	0.747	0.000304369	V10	AT5G10360	EMB3010 (embryo defective 3010); structural constituent of ribosome; K02991 small subunit ribosomal protein S6e
Bra005038	1.08e-08	0.815844	0.951	0.758	0.000324937	V10	AT2G39460	RIBOSOMAL PROTEIN UL23Z;RPL23A;RPL23A1;RPL23AA;UL23Z
Bra016570	1.13e-08	0.916118	0.659	0.333	0.000341868	V10	AT1G18080	ATARCA; ATARCA; nucleotide binding; K14753 guanine nucleotide-binding protein subunit beta-2-like 1 protein
Bra031083	1.38e-08	0.731972	0.634	0.305	0.000416916	V10	AT2G19480	NAP1;2; NAP1;2 (NUCLEOSOME ASSEMBLY PROTEIN 1;2); DNA binding; K11279 nucleosome assembly protein 1-like 1
Bra015799	1.4e-08	0.691006	0.854	0.541	0.000424459	V10	AT1G75990	26S proteasome regulatory subunit S3, putative (RPN3); K03033 26S proteasome regulatory subunit N3
Bra002460	1.51e-08	1.02084	0.659	0.295	0.00045757	V10	AT5G60670	60S ribosomal protein L12 (RPL12C); K02870 large subunit ribosomal protein L12e
Bra033796	1.52e-08	0.753218	0.634	0.279	0.000458246	V10	AT5G62690	TUB2; TUB2; GTP binding / GTPase/ structural molecule; K07375 tubulin beta
Bra026415	1.54e-08	1.5706	0.707	0.426	0.000465697	V10	AT4G26630	hypothetical protein
Bra006768	1.56e-08	0.907472	0.829	0.592	0.000471082	V10	AT5G58410	binding / protein binding / zinc ion binding
Bra035298	1.57e-08	0.994077	0.902	0.639	0.000475507	V10	AT1G43170	ARP1; ARP1 (ARABIDOPSIS RIBOSOMAL PROTEIN 1); structural constituent of ribosome
Bra016555	1.63e-08	0.897912	0.854	0.601	0.000492981	V10	AT1G18540	60S ribosomal protein L6 (RPL6A); K02934 large subunit ribosomal protein L6e
Bra036161	1.64e-08	1.0381	0.878	0.584	0.000495259	V10	AT5G48760	60S ribosomal protein L13A (RPL13aD); K02872 large subunit ribosomal protein L13Ae
Bra031673	1.8e-08	1.00957	0.902	0.674	0.000544776	V10	AT1G09690	60S ribosomal protein L21 (RPL21C); K02889 large subunit ribosomal protein L21e
Bra029931	2.01e-08	0.777387	0.927	0.655	0.000606449	V10	AT3G49010	ATBBC1; ATBBC1 (ARABIDOPSIS THALIANA BREAST BASIC CONSERVED 1); structural constituent of ribosome
Bra017852	2.09e-08	0.779964	0.366	0.102	0.000632623	V10	AT4G37750	ANT; ANT (AINTEGUMENTA); DNA binding / transcription factor; K09285 AP2-like factor, ANT lineage
Bra005745	2.3e-08	0.878696	0.976	0.781	0.000695482	V10	AT5G02960	40S ribosomal protein S23 (RPS23B); K02973 small subunit ribosomal protein S23e
Bra010432	2.3e-08	1.1343	0.756	0.495	0.000695609	V10	AT4G26630	hypothetical protein
Bra017204	2.49e-08	0.79655	0.902	0.631	0.00075131	V10	AT2G37190	60S ribosomal protein L12 (RPL12A); K02870 large subunit ribosomal protein L12e
Bra039999	2.56e-08	0.75853	0.976	0.793	0.000773714	V10	AT1G33120	60S ribosomal protein L9 (RPL90B); K02940 large subunit ribosomal protein L9e
Bra040415	2.62e-08	0.756267	0.951	0.718	0.0007929	V10	AT3G04920	40S ribosomal protein S24 (RPS24A); K02974 small subunit ribosomal protein S24e
Bra039987	2.7e-08	0.873071	0.78	0.44	0.000817162	V10	AT2G29550	TUB7; TUB7; structural constituent of cytoskeleton; K07375 tubulin beta
Bra001154	2.72e-08	0.759968	0.951	0.792	0.000822983	V10	AT3G05560	60S ribosomal protein L22-2 (RPL22B)
Bra000501	2.76e-08	0.77164	0.902	0.671	0.000832687	V10	AT2G27710	60S acidic ribosomal protein P2 (RPP2B)
Bra006340	2.86e-08	0.784781	0.927	0.718	0.000865583	V10	AT5G16130	40S ribosomal protein S7 (RPS7C); K02993 small subunit ribosomal protein S7e
Bra031339	3.06e-08	0.593152	0.927	0.675	0.000924197	V10	AT3G22230	60S ribosomal protein L27 (RPL27B); K02901 large subunit ribosomal protein L27e
Bra025492	3.31e-08	0.764882	0.951	0.695	0.000999732	V10	AT5G41520	ES10Y;RIBOSOMAL PROTEIN ES10Y;RIBOSOMAL PROTEIN S10E B;RPS10B
Bra014387	3.31e-08	0.87774	0.854	0.613	0.00100052	V10	AT3G62870	60S ribosomal protein L7A (RPL7aB); K02936 large subunit ribosomal protein L7Ae
Bra038702	3.31e-08	0.90008	0.39	0.126	0.00100136	V10	AT3G12170	DNAJ heat shock N-terminal domain-containing protein
Bra023113	3.34e-08	0.869751	0.829	0.546	0.00100862	V10	AT2G37270	ATRPS5B (RIBOSOMAL PROTEIN 5B); structural constituent of ribosome; K02989 small subunit ribosomal protein S5e
Bra006859	3.59e-08	0.632843	0.268	0.058	0.00108599	V10	AT5G56740	HAG2; HAG2 (HISTONE ACETYLTRANSFERASE OF THE GNAT FAMILY 2); H4 histone acetyltransferase/ histone acetyltransferase; K11303 histone acetyltransferase 1 [EC:2.3.1.48]
Bra028778	3.65e-08	0.983469	0.854	0.605	0.00110298	V10	AT5G04800	40S ribosomal protein S17 (RPS17D)
Bra003134	3.77e-08	0.872398	0.902	0.662	0.00114032	V10	AT3G53430	60S ribosomal protein L12 (RPL12B); K02870 large subunit ribosomal protein L12e
Bra008128	3.82e-08	0.703326	0.976	0.735	0.00115545	V10	AT1G74050	60S ribosomal protein L6 (RPL6C); K02934 large subunit ribosomal protein L6e
Bra013284	3.85e-08	0.9752	0.927	0.745	0.00116453	V10	AT4G18100	60S ribosomal protein L32 (RPL32A); K02912 large subunit ribosomal protein L32e
Bra028669	4.02e-08	0.784734	0.805	0.483	0.00121407	V10	AT5G08180	ribosomal protein L7Ae/L30e/S12e/Gadd45 family protein; K11129 H/ACA ribonucleoprotein complex subunit 2
Bra020722	4.05e-08	0.699086	0.927	0.692	0.00122226	V10	AT5G47930	ES27W;RIBOSOMAL PROTEIN ES27W; ribosomal protein S27; K02978 small subunit ribosomal protein S27e
Bra002045	4.13e-08	0.710869	0.902	0.595	0.00124742	V10	AT3G11510	40S ribosomal protein S14 (RPS14B); K02955 small subunit ribosomal protein S14e
Bra035628	4.16e-08	0.768868	0.902	0.658	0.00125755	V10	AT2G19750	40S ribosomal protein S30 (RPS30A)
Bra010329	4.36e-08	0.952911	0.732	0.475	0.00131805	V10	AT4G29410	60S ribosomal protein L28 (RPL28C); K02903 large subunit ribosomal protein L28e
Bra015088	4.45e-08	0.810338	0.927	0.71	0.00134307	V10	AT3G24830	60S ribosomal protein L13A (RPL13aB); K02872 large subunit ribosomal protein L13Ae
Bra007556	4.77e-08	1.08313	0.78	0.508	0.00144031	V10	AT4G00100	ATRPS13A (ARABIDOPSIS THALIANA RIBOSOMAL PROTEIN S13A); structural constituent of ribosome; K02953 small subunit ribosomal protein S13e
Bra000692	4.96e-08	0.764771	0.976	0.792	0.00149848	V10	AT1G34030	40S ribosomal protein S18 (RPS18B)
Bra001450	5.12e-08	0.739927	0.829	0.51	0.00154582	V10	AT3G12390	nascent polypeptide associated complex alpha chain protein, putative / alpha-NAC, putative; K03626 nascent polypeptide-associated complex subunit alpha
Bra002156	5.7e-08	0.932599	0.878	0.586	0.0017212	V10	AT5G18400	hypothetical protein
Bra039150	5.92e-08	0.735922	0.976	0.799	0.00178743	V10	AT3G02080	40S ribosomal protein S19 (RPS19A); K02966 small subunit ribosomal protein S19e
Bra009706	5.95e-08	0.963101	0.878	0.619	0.00179898	V10	AT5G23740	RIBOSOMAL PROTEIN S11-BETA;RIBOSOMAL PROTEIN US17X;RPS11-BETA;US17X
Bra021724	6.45e-08	0.902968	0.829	0.582	0.00194818	V10	AT5G35530	40S ribosomal protein S3 (RPS3C); K02985 small subunit ribosomal protein S3e
Bra023052	6.92e-08	0.889195	0.829	0.565	0.002092	V10	AT3G11510	40S ribosomal protein S14 (RPS14B); K02955 small subunit ribosomal protein S14e
Bra032586	6.97e-08	0.834753	0.927	0.745	0.0021048	V10	AT1G02780	emb2386 (embryo defective 2386); structural constituent of ribosome; K02885 large subunit ribosomal protein L19e
Bra036710	7.44e-08	0.768527	0.951	0.796	0.00224732	V10	AT2G19730	60S ribosomal protein L28 (RPL28A); K02903 large subunit ribosomal protein L28e
Bra029752	7.45e-08	0.850933	0.878	0.597	0.00225227	V10	AT3G11250	60S acidic ribosomal protein P0 (RPP0C); K02941 large subunit ribosomal protein LP0
Bra038503	7.57e-08	0.955191	0.878	0.677	0.00228867	V10	AT4G16720	60S ribosomal protein L15 (RPL15A); K02877 large subunit ribosomal protein L15e
Bra021127	7.91e-08	1.39585	0.366	0.107	0.00239004	V10	AT3G15680	zinc finger (Ran-binding) family protein
Bra012616	8.52e-08	0.871961	0.976	0.766	0.0025745	V10	AT4G18100	60S ribosomal protein L32 (RPL32A); K02912 large subunit ribosomal protein L32e
Bra020572	8.77e-08	0.770116	0.976	0.816	0.00264944	V10	AT4G14960	TUA6; TUA6; structural constituent of cytoskeleton; K07374 tubulin alpha
Bra040747	9.11e-08	0.90069	0.878	0.673	0.00275253	V10	AT4G16720	60S ribosomal protein L15 (RPL15A); K02877 large subunit ribosomal protein L15e
Bra013915	9.16e-08	0.895386	0.902	0.691	0.00276736	V10	AT5G52650	40S ribosomal protein S10 (RPS10C); K02947 small subunit ribosomal protein S10e
Bra035629	9.28e-08	0.730234	0.902	0.685	0.00280338	V10	AT4G26230	60S ribosomal protein L31 (RPL31B); K02910 large subunit ribosomal protein L31e
Bra025458	1.05e-07	0.662751	0.317	0.084	0.00318345	V10	AT5G41880	POLA3; POLA3; DNA primase; K02684 DNA primase small subunit [EC:2.7.7.-]
Bra024895	1.08e-07	0.954619	0.878	0.674	0.00327352	V10	AT3G13580	60S ribosomal protein L7 (RPL7D); K02937 large subunit ribosomal protein L7e
Bra000009	1.24e-07	0.705269	0.878	0.704	0.00373945	V10	AT3G53740	60S ribosomal protein L36 (RPL36B)
Bra040409	1.28e-07	1.08915	0.756	0.448	0.00386999	V10	AT4G34670	40S ribosomal protein S3A (RPS3aB); K02984 small subunit ribosomal protein S3Ae
Bra003427	1.33e-07	0.791792	0.829	0.576	0.00402461	V10	AT4G00100	ATRPS13A (ARABIDOPSIS THALIANA RIBOSOMAL PROTEIN S13A); structural constituent of ribosome; K02953 small subunit ribosomal protein S13e
Bra015299	1.39e-07	0.866417	0.951	0.809	0.00421176	V10	AT1G04270	RPS15; RPS15 (CYTOSOLIC RIBOSOMAL PROTEIN S15); structural constituent of ribosome
Bra018696	1.44e-07	0.749135	0.537	0.233	0.00436304	V10	AT1G47970	hypothetical protein
Bra029984	1.53e-07	0.839033	0.927	0.747	0.00461862	V10	AT3G49910	60S ribosomal protein L26 (RPL26A); K02898 large subunit ribosomal protein L26e
Bra002241	1.55e-07	0.749607	0.902	0.674	0.00469569	V10	AT5G12110	elongation factor 1B alpha-subunit 1 (eEF1Balpha1); K03232 elongation factor 1-beta
Bra019070	1.57e-07	0.834097	0.927	0.839	0.00475525	V10	AT4G27090	60S ribosomal protein L14 (RPL14B); K02875 large subunit ribosomal protein L14e
Bra013079	1.6e-07	0.731339	0.902	0.686	0.00483456	V10	AT2G16370	THY-1; THY-1 (THYMIDYLATE SYNTHASE 1); dihydrofolate reductase/ thymidylate synthase; K13998 dihydrofolate reductase / thymidylate synthase [EC:1.5.1.3 2.1.1.45]
Bra003150	1.67e-07	1.69213	0.683	0.456	0.00503285	V10	AT2G37470	histone H2B, putative; K11252 histone H2B
Bra029464	1.67e-07	0.720729	0.659	0.324	0.0050382	V10	AT4G22380	ribosomal protein L7Ae/L30e/S12e/Gadd45 family protein; K12845 U4/U6 small nuclear ribonucleoprotein SNU13
Bra036919	1.68e-07	0.709654	0.756	0.495	0.00506628	V10	AT3G22230	60S ribosomal protein L27 (RPL27B); K02901 large subunit ribosomal protein L27e
Bra004901	1.73e-07	0.726478	0.927	0.705	0.0052226	V10	AT4G00100	ATRPS13A (ARABIDOPSIS THALIANA RIBOSOMAL PROTEIN S13A); structural constituent of ribosome; K02953 small subunit ribosomal protein S13e
Bra020209	1.78e-07	0.898007	0.805	0.502	0.00539166	V10	AT5G22650	HD2B; HD2B (HISTONE DEACETYLASE 2B); histone deacetylase
Bra002652	1.83e-07	0.877394	0.878	0.733	0.00553449	V10	AT5G58410	binding / protein binding / zinc ion binding
Bra014503	1.85e-07	0.67605	0.976	0.873	0.0055751	V10	AT3G60245	60S ribosomal protein L37a (RPL37aC); K02921 large subunit ribosomal protein L37Ae
Bra025895	2e-07	0.867577	0.854	0.69	0.00603069	V10	AT1G74050	60S ribosomal protein L6 (RPL6C); K02934 large subunit ribosomal protein L6e
Bra036285	2.01e-07	0.921224	0.805	0.551	0.00607885	V10	AT3G16780	60S ribosomal protein L19 (RPL19B); K02885 large subunit ribosomal protein L19e
Bra029334	2.22e-07	1.06986	0.634	0.319	0.00671306	V10	AT5G61130	PDCB1; PDCB1 (PLASMODESMATA CALLOSE-BINDING PROTEIN 1); callose binding / polysaccharide binding
Bra019574	2.24e-07	0.706537	0.951	0.758	0.00676182	V10	AT3G49010	ATBBC1; ATBBC1 (ARABIDOPSIS THALIANA BREAST BASIC CONSERVED 1); structural constituent of ribosome
Bra013239	2.3e-07	0.756585	0.951	0.724	0.00696414	V10	AT3G24830	60S ribosomal protein L13A (RPL13aB); K02872 large subunit ribosomal protein L13Ae
Bra026380	2.32e-07	0.650572	0.976	0.822	0.00702225	V10	AT4G27090	60S ribosomal protein L14 (RPL14B); K02875 large subunit ribosomal protein L14e
Bra034363	2.33e-07	0.711248	0.976	0.91	0.00702874	V10	AT2G27710	P2Y;RIBOSOMAL PROTEIN P2Y;RPP2B
Bra030787	2.36e-07	0.769794	0.902	0.654	0.00713385	V10	AT1G09690	60S ribosomal protein L21 (RPL21C); K02889 large subunit ribosomal protein L21e
Bra013905	2.42e-07	0.736617	0.805	0.53	0.00730543	V10	AT4G25630	FIB2; FIB2 (FIBRILLARIN 2); snoRNA binding; K14563 rRNA 2'-O-methyltransferase fibrillarin [EC:2.1.1.-]
Bra020253	2.52e-07	0.892355	0.854	0.648	0.00761236	V10	AT1G07920	elongation factor 1-alpha / EF-1-alpha; K03231 elongation factor 1-alpha
Bra016354	2.59e-07	0.678838	0.927	0.805	0.00782694	V10	AT1G23290	RPL27AB; structural constituent of ribosome; K02900 large subunit ribosomal protein L27Ae
Bra032620	2.61e-07	0.760515	0.951	0.742	0.00788288	V10	AT4G00810	60S acidic ribosomal protein P1 (RPP1B)
Bra037566	2.66e-07	0.781781	0.878	0.665	0.0080427	V10	AT1G36240	60S ribosomal protein L30 (RPL30A); K02908 large subunit ribosomal protein L30e
Bra016269	2.67e-07	0.646944	1	0.856	0.00806849	V10	AT1G66580	60S ribosomal protein L10 (RPL10C); K02866 large subunit ribosomal protein L10e
Bra010696	2.72e-07	0.773077	0.927	0.753	0.00820584	V10	AT4G39200	40S ribosomal protein S25 (RPS25E); K02975 small subunit ribosomal protein S25e
Bra008463	2.8e-07	0.751015	0.756	0.473	0.00845435	V10	AT1G80560	3-isopropylmalate dehydrogenase, chloroplast, putative; K00052 3-isopropylmalate dehydrogenase [EC:1.1.1.85]
Bra034757	3.06e-07	0.793186	0.805	0.531	0.0092503	V10	AT3G12390	nascent polypeptide associated complex alpha chain protein, putative / alpha-NAC, putative; K03626 nascent polypeptide-associated complex subunit alpha
Bra007929	3.08e-07	0.855053	0.902	0.687	0.00929541	V10	AT1G70600	structural constituent of ribosome; K02900 large subunit ribosomal protein L27Ae
Bra015131	3.15e-07	0.858877	0.829	0.605	0.00952805	V10	AT2G04040	TX1; TX1; antiporter/ multidrug efflux pump/ multidrug transporter/ transporter
Bra011106	3.18e-07	0.887705	0.854	0.613	0.00960588	V10	AT4G29410	60S ribosomal protein L28 (RPL28C); K02903 large subunit ribosomal protein L28e
Bra000159	3.35e-07	0.836363	0.854	0.57	0.0101164	V10	AT2G40010	60S acidic ribosomal protein P0 (RPP0A); K02941 large subunit ribosomal protein LP0
Bra029928	3.36e-07	0.68737	0.951	0.736	0.0101397	V10	AT5G23740	RPS11-BETA (RIBOSOMAL PROTEIN S11-BETA); structural constituent of ribosome; K02949 small subunit ribosomal protein S11e
Bra007354	3.41e-07	0.895363	0.463	0.185	0.0103056	V10	--	--
Bra031682	3.47e-07	0.798084	0.756	0.489	0.0104987	V10	AT1G09690	60S ribosomal protein L21 (RPL21C); K02889 large subunit ribosomal protein L21e
Bra012659	3.56e-07	0.90965	0.756	0.493	0.010754	V10	AT4G17520	nuclear RNA-binding protein, putative; K13199 plasminogen activator inhibitor 1 RNA-binding protein
Bra012370	3.65e-07	0.858525	0.878	0.66	0.0110287	V10	AT1G23290	RPL27AB; structural constituent of ribosome; K02900 large subunit ribosomal protein L27Ae
Bra012916	3.65e-07	0.803504	0.927	0.753	0.0110334	V10	AT3G49910	60S ribosomal protein L26 (RPL26A); K02898 large subunit ribosomal protein L26e
Bra001098	3.98e-07	0.736676	0.78	0.502	0.0120127	V10	AT2G09990	40S ribosomal protein S16 (RPS16A); K02960 small subunit ribosomal protein S16e
Bra006056	4.08e-07	0.674251	0.927	0.759	0.012316	V10	AT5G10360	EMB3010 (embryo defective 3010); structural constituent of ribosome; K02991 small subunit ribosomal protein S6e
Bra036038	4.18e-07	0.727604	0.951	0.822	0.0126329	V10	AT3G49910	60S ribosomal protein L26 (RPL26A); K02898 large subunit ribosomal protein L26e
Bra005421	4.29e-07	0.632288	0.927	0.745	0.0129594	V10	AT2G34480	60S ribosomal protein L18A (RPL18aB); K02882 large subunit ribosomal protein L18Ae
Bra012580	4.36e-07	0.934626	0.805	0.582	0.0131694	V10	AT3G58700	60S ribosomal protein L11 (RPL11B)
Bra006860	4.89e-07	0.714081	0.902	0.67	0.0147861	V10	AT4G26230	60S ribosomal protein L31 (RPL31B); K02910 large subunit ribosomal protein L31e
Bra028263	4.91e-07	0.65357	0.878	0.634	0.0148268	V10	AT5G62300	40S ribosomal protein S20 (RPS20C); K02969 small subunit ribosomal protein S20e
Bra006553	5e-07	0.765861	0.976	0.848	0.0151183	V10	AT5G20290	ES8Z;RIBOSOMAL PROTEIN ES8Z
Bra017749	5.09e-07	0.8078	0.878	0.685	0.0153868	V10	AT4G36130	60S ribosomal protein L8 (RPL8C); K02938 large subunit ribosomal protein L8e
Bra008030	5.17e-07	0.704391	0.732	0.423	0.0156066	V10	AT1G72370	P40; P40; structural constituent of ribosome
Bra040286	5.38e-07	0.689865	0.976	0.843	0.016257	V10	AT3G06680	60S ribosomal protein L29 (RPL29B); K02905 large subunit ribosomal protein L29e
Bra027986	5.48e-07	0.787487	0.854	0.668	0.0165493	V10	vvi:100260533	hypothetical protein LOC100260533; K02925 large subunit ribosomal protein L3e
Bra001156	5.84e-07	0.779298	0.854	0.629	0.0176387	V10	AT3G05590	RPL18; RPL18 (RIBOSOMAL PROTEIN L18); structural constituent of ribosome; K02883 large subunit ribosomal protein L18e
Bra006454	6.01e-07	0.695688	0.976	0.83	0.0181588	V10	AT2G09990	40S ribosomal protein S16 (RPS16A); K02960 small subunit ribosomal protein S16e
Bra037917	6.26e-07	0.714765	0.854	0.588	0.0189095	V10	AT4G10450	60S ribosomal protein L9 (RPL90D); K02940 large subunit ribosomal protein L9e
Bra038700	6.33e-07	1.15473	0.585	0.266	0.0191208	V10	AT3G12145	FLR1; FLR1; enzyme inhibitor/ transcription factor binding
Bra034055	6.49e-07	0.873377	0.829	0.565	0.0195995	V10	AT3G11250	60S acidic ribosomal protein P0 (RPP0C); K02941 large subunit ribosomal protein LP0
Bra035939	6.72e-07	0.651995	0.902	0.648	0.0203181	V10	AT5G61170	40S ribosomal protein S19 (RPS19C); K02966 small subunit ribosomal protein S19e
Bra013169	6.88e-07	0.726142	0.366	0.118	0.0207881	V10	AT2G07690	minichromosome maintenance family protein / MCM family protein; K02209 minichromosome maintenance protein 5 (cell division control protein 46)
Bra001857	6.98e-07	0.726848	0.732	0.455	0.0210761	V10	AT3G22230	60S ribosomal protein L27 (RPL27B); K02901 large subunit ribosomal protein L27e
Bra028028	7.19e-07	0.601464	0.756	0.509	0.0217279	V10	AT1G34030	40S ribosomal protein S18 (RPS18B)
Bra005923	7.33e-07	0.834715	0.829	0.587	0.0221511	V10	AT2G17360	40S ribosomal protein S4 (RPS4A); K02987 small subunit ribosomal protein S4e
Bra022351	7.34e-07	0.900127	0.829	0.64	0.0221651	V10	AT1G36240	60S ribosomal protein L30 (RPL30A); K02908 large subunit ribosomal protein L30e
Bra031590	7.55e-07	0.697584	0.927	0.782	0.0228034	V10	AT5G59850	40S ribosomal protein S15A (RPS15aF)
Bra002411	7.58e-07	0.671029	0.805	0.544	0.02291	V10	AT5G22440	60S ribosomal protein L10A (RPL10aC); K02865 large subunit ribosomal protein L10Ae
Bra006998	7.75e-07	0.764276	0.854	0.563	0.0234249	V10	AT3G53430	60S ribosomal protein L12 (RPL12B); K02870 large subunit ribosomal protein L12e
Bra021722	7.91e-07	0.61335	0.829	0.614	0.0238957	V10	AT5G35530	40S ribosomal protein S3 (RPS3C); K02985 small subunit ribosomal protein S3e
Bra033491	7.97e-07	0.914518	0.902	0.656	0.0240677	V10	pop:POPTR_749327	hypothetical protein; K02929 large subunit ribosomal protein L44e
Bra034075	8.15e-07	0.788378	0.854	0.657	0.0246234	V10	AT3G09630	60S ribosomal protein L4/L1 (RPL4A)
Bra010114	8.79e-07	1.04344	0.634	0.355	0.0265716	V10	AT5G62690	TUB2; TUB2; GTP binding / GTPase/ structural molecule; K07375 tubulin beta
Bra025931	9.38e-07	1.08992	0.707	0.426	0.0283264	V10	AT1G18080	ATARCA; ATARCA; nucleotide binding; K14753 guanine nucleotide-binding protein subunit beta-2-like 1 protein
Bra021023	9.93e-07	0.737439	0.951	0.766	0.0299875	V10	AT4G18100	60S ribosomal protein L32 (RPL32A); K02912 large subunit ribosomal protein L32e
Bra032101	1.02e-06	0.769697	0.659	0.355	0.0308644	V10	AT1G72370	P40; P40; structural constituent of ribosome
Bra003237	1.04e-06	0.804746	0.927	0.741	0.0315545	V10	AT3G56340	40S ribosomal protein S26 (RPS26C); K02976 small subunit ribosomal protein S26e
Bra012980	1.07e-06	0.945719	0.829	0.644	0.0322139	V10	AT5G61170	40S ribosomal protein S19 (RPS19C); K02966 small subunit ribosomal protein S19e
Bra026399	1.08e-06	0.744981	0.878	0.665	0.0327444	V10	AT4G26840	SUMO1; SUMO1 (SMALL UBIQUITIN-LIKE MODIFIER 1); protein binding / protein tag; K12160 small ubiquitin-related modifier
Bra000135	1.11e-06	0.773348	0.756	0.518	0.0334408	V10	AT2G39460	RIBOSOMAL PROTEIN UL23Z;RPL23A;RPL23A1;RPL23AA;UL23Z
Bra001028	1.13e-06	0.683218	0.951	0.797	0.0341715	V10	AT3G02080	40S ribosomal protein S19 (RPS19A); K02966 small subunit ribosomal protein S19e
Bra000193	1.14e-06	0.768147	0.805	0.555	0.0344986	V10	AT2G40590	40S ribosomal protein S26 (RPS26B); K02976 small subunit ribosomal protein S26e
Bra010448	1.18e-06	0.595788	0.585	0.29	0.0356634	V10	AT5G52650	40S ribosomal protein S10 (RPS10C); K02947 small subunit ribosomal protein S10e
Bra019632	1.19e-06	0.82932	0.878	0.742	0.0359166	V10	AT3G53020	EL24Y;RIBOSOMAL PROTEIN EL24Y;RIBOSOMAL PROTEIN L24;RPL24;RPL24B;SHORT VALVE1;STV1
Bra009940	1.21e-06	0.80227	0.878	0.757	0.0366848	V10	AT3G05590	RPL18; RPL18 (RIBOSOMAL PROTEIN L18); structural constituent of ribosome; K02883 large subunit ribosomal protein L18e
Bra027910	1.35e-06	0.800791	0.878	0.696	0.0407589	V10	AT1G57660	60S ribosomal protein L21 (RPL21E); K02889 large subunit ribosomal protein L21e
Bra024406	1.54e-06	0.66382	0.902	0.667	0.0463944	V10	AT5G65670	IAA9; IAA9 (INDOLE-3-ACETIC ACID INDUCIBLE 9); transcription factor
Bra023843	1.57e-06	0.719468	0.878	0.671	0.0473354	V10	AT3G22230	60S ribosomal protein L27 (RPL27B); K02901 large subunit ribosomal protein L27e
Bra011928	1.99e-130	4.51187	0.833	0.01	6.01e-126	V11	AT2G28760	UXS6; NAD-dependent epimerase/dehydratase family protein
Bra025257	2.11e-117	5.42639	0.792	0.011	6.39e-113	V11	AT3G27200	plastocyanin-like domain-containing protein
Bra016447	3.33e-117	5.79212	0.875	0.015	1.01e-112	V11	AT1G20850	XCP2; XCP2 (xylem cysteine peptidase 2); cysteine-type peptidase/ peptidase
Bra011608	4.03e-109	5.52091	0.833	0.015	1.22e-104	V11	AT4G35350	XCP1; XCP1 (XYLEM CYSTEINE PEPTIDASE 1); cysteine-type endopeptidase/ cysteine-type peptidase; K01376 [EC:3.4.22.-]
Bra032987	3.75e-99	4.15793	0.625	0.007	1.13e-94	V11	AT3G27200	plastocyanin-like domain-containing protein
Bra035672	1.47e-88	3.22014	0.417	0.001	4.45e-84	V11	AT2G28760	UXS6; NAD-dependent epimerase/dehydratase family protein
Bra034814	1.23e-72	4.29121	0.833	0.033	3.71e-68	V11	AT3G11750	dihydroneopterin aldolase, putative; K01633 dihydroneopterin aldolase [EC:4.1.2.25]
Bra016345	8.47e-72	2.63457	0.375	0.002	2.56e-67	V11	AT1G23460	polygalacturonase
Bra028013	1.37e-71	3.04231	0.375	0.002	4.14e-67	V11	AT1G33800	GXM3, GXMT1
Bra023570	2.01e-60	3.73201	0.75	0.033	6.09e-56	V11	AT5G16490	RIC4, ROP-INTERACTIVE CRIB MOTIF-CONTAINING PROTEIN 4
Bra022440	3.92e-60	3.04889	0.5	0.011	1.18e-55	V11	AT3G19620	glycosyl hydrolase family 3 protein
Bra023675	7.45e-57	1.76019	0.333	0.003	2.25e-52	V11	AT5G18460	hypothetical protein
Bra005740	1.19e-56	4.15754	0.792	0.042	3.61e-52	V11	AT5G03170	FLA11; FLA11
Bra028539	1.24e-56	4.74919	0.875	0.057	3.76e-52	V11	AT3G52900	hypothetical protein
Bra005689	2.64e-53	1.50726	0.292	0.002	7.98e-49	V11	AT5G01360	TBL3;TRICHOME BIREFRINGENCE-LIKE 3
Bra027359	3.01e-53	1.84771	0.292	0.002	9.09e-49	V11	AT3G14210	ESM1; ESM1 (epithiospecifier modifier 1); carboxylesterase/ hydrolase, acting on ester bonds
Bra033714	1.47e-50	3.08206	0.25	0.001	4.45e-46	V11	AT5G44030	CESA4/IRX5; CESA4 (CELLULOSE SYNTHASE A4); cellulose synthase/ transferase, transferring glycosyl groups (EC:2.4.1.12); K10999 cellulose synthase A [EC:2.4.1.12]
Bra005218	1.47e-50	1.87692	0.25	0.001	4.45e-46	V11	AT2G37090	IRX9; IRX9 (IRREGULAR XYLEM 9); transferase, transferring glycosyl groups / xylosyltransferase (EC:2.4.2.24)
Bra017124	5.27e-48	1.53493	0.292	0.003	1.59e-43	V11	AT2G38320	TBL34
Bra007535	7.26e-48	1.56636	0.333	0.005	2.19e-43	V11	AT3G60450	hypothetical protein
Bra029492	8.04e-48	1.70874	0.333	0.005	2.43e-43	V11	AT4G04460	aspartyl protease family protein; K08245 phytepsin [EC:3.4.23.40]
Bra003225	8.92e-48	1.45837	0.333	0.005	2.69e-43	V11	AT3G55990	ESK1/TBL29; ESK1 (ESKIMO 1)
Bra023151	2.97e-44	1.28739	0.25	0.002	8.97e-40	V11	AT1G30900	vacuolar sorting receptor, putative
Bra033314	2.97e-44	4.36037	0.25	0.002	8.97e-40	V11	AT1G02335	GL22; GL22 (GERMIN-LIKE PROTEIN SUBFAMILY 2 MEMBER 2 PRECURSOR.); manganese ion binding / nutrient reservoir
Bra019114	3.58e-44	1.37239	0.25	0.002	1.08e-39	V11	AT4G26320	AGP13; AGP13 (arabinogalactan protein 13)
Bra008619	4.81e-44	3.65554	0.625	0.034	1.45e-39	V11	AT5G16490	RIC4; RIC4 (ROP-INTERACTIVE CRIB MOTIF-CONTAINING PROTEIN 4); protein binding
Bra029836	1.37e-41	2.34759	0.375	0.01	4.13e-37	V11	AT3G10410	scpl49; scpl49 (serine carboxypeptidase-like 49); serine-type carboxypeptidase; K13289 cathepsin A (carboxypeptidase C) [EC:3.4.16.5]
Bra006166	6.68e-40	1.70925	0.292	0.005	2.02e-35	V11	AT5G12870	MYB46; MYB46 (MYB DOMAIN PROTEIN 46); DNA binding / transcription factor; K09422 myb proto-oncogene protein, plant
Bra037570	2.53e-39	1.81449	0.25	0.003	7.64e-35	V11	AT3G18660	PGSIP1; PGSIP1 (PLANT GLYCOGENIN-LIKE STARCH INITIATION PROTEIN 1); transferase, transferring glycosyl groups
Bra019492	5.95e-38	2.19084	0.458	0.019	1.8e-33	V11	AT3G46890	hypothetical protein
Bra034835	1.33e-37	3.43619	0.792	0.076	4.02e-33	V11	AT3G11490	rac GTPase activating protein, putative
Bra019307	1.35e-37	4.30359	0.375	0.011	4.07e-33	V11	AT4G23400	PIP1;5; PIP1;5 (PLASMA MEMBRANE INTRINSIC PROTEIN 1;5); water channel; K09872 aquaporin PIP
Bra028683	6.82e-37	2.39659	0.5	0.024	2.06e-32	V11	AT5G07800	flavin-containing monooxygenase family protein / FMO family protein
Bra024602	8.2e-37	3.02527	0.292	0.006	2.48e-32	V11	AT1G23460	polygalacturonase
Bra007652	9.8e-37	3.95214	0.333	0.009	2.96e-32	V11	AT3G62020	GLP10; GLP10 (GERMIN-LIKE PROTEIN 10); manganese ion binding / nutrient reservoir
Bra017803	1.19e-35	1.57672	0.375	0.012	3.61e-31	V11	AT4G36945	phospholipase C/ phosphoric diester hydrolase
Bra004510	3.34e-35	1.69888	0.25	0.004	1.01e-30	V11	AT2G46760	FAD-binding domain-containing protein
Bra035523	1.89e-34	1.87959	0.333	0.01	5.71e-30	V11	AT5G35960	protein kinase, putative
Bra022004	2.07e-34	2.31745	0.417	0.017	6.26e-30	V11	AT5G45970	ARAC2; ARAC2 (ARABIDOPSIS RAC-LIKE 2); GTP binding; K07975 Rho family, other
Bra009590	3.98e-32	1.24679	0.25	0.005	1.2e-27	V11	AT5G02420	hypothetical protein
Bra014702	4.74e-32	4.64768	0.667	0.06	1.43e-27	V11	AT3G56240	CCH; CCH (COPPER CHAPERONE); copper chaperone; K07213 copper chaperone
Bra006407	5.3e-32	2.62899	0.292	0.008	1.6e-27	V11	AT5G17420	IRX3; IRX3 (IRREGULAR XYLEM 3); cellulose synthase (EC:2.4.1.12); K10999 cellulose synthase A [EC:2.4.1.12]
Bra015853	9.95e-32	4.78425	0.708	0.073	3.01e-27	V11	AT1G75280	isoflavone reductase, putative; K00224 [EC:1.3.1.-]
Bra027888	3.49e-31	3.14879	0.375	0.015	1.05e-26	V11	AT1G58070	hypothetical protein
Bra020024	1.88e-29	1.06033	0.25	0.006	5.69e-25	V11	AT1G09440	protein kinase family protein
Bra012498	1.96e-29	1.55121	0.25	0.006	5.93e-25	V11	AT1G24600	hypothetical protein
Bra018152	3.37e-29	1.37987	0.25	0.006	1.02e-24	V11	AT3G47400	pectinesterase family protein
Bra038972	4.7e-29	2.94497	0.583	0.05	1.42e-24	V11	AT1G54790	GDSL-motif lipase/hydrolase family protein
Bra040742	6.03e-29	1.97143	0.417	0.022	1.82e-24	V11	AT4G16620	integral membrane family protein / nodulin MtN21-related
Bra002897	8.73e-28	1.08693	0.292	0.01	2.64e-23	V11	AT5G55560	protein kinase family protein
Bra019299	8.21e-27	3.07069	0.75	0.1	2.48e-22	V11	AT4G23500	PGF12, POLYGALACTURONASE CLADE F 12
Bra020539	1.27e-26	2.71462	0.417	0.025	3.84e-22	V11	AT5G26330	plastocyanin-like domain-containing protein / mavicyanin, putative
Bra028848	1.28e-25	2.34591	0.375	0.02	3.88e-21	V11	AT5G03170	FLA11; FLA11
Bra006955	3.37e-25	3.36565	0.792	0.13	1.02e-20	V11	AT3G52890	KIPK; KIPK (KCBP-interacting protein kinase); kinase/ protein binding / protein kinase
Bra001284	4.63e-25	1.17624	0.25	0.008	1.4e-20	V11	AT3G08500	MYB83; MYB83 (myb domain protein 83); DNA binding / transcription factor; K09422 myb proto-oncogene protein, plant
Bra009239	5.15e-25	1.34937	0.25	0.008	1.56e-20	V11	AT5G06930	hypothetical protein
Bra039455	6.15e-25	2.91172	0.5	0.042	1.86e-20	V11	AT3G05180	GDSL-motif lipase/hydrolase family protein
Bra020059	8.44e-25	1.49954	0.292	0.011	2.55e-20	V11	AT5G19730	pectinesterase family protein (EC:3.1.1.11); K01051 pectinesterase [EC:3.1.1.11]
Bra026981	1.13e-24	1.83734	0.333	0.016	3.41e-20	V11	AT1G12260	ANAC007 (ARABIDOPSIS NAC 007); transcription factor
Bra030234	1.43e-24	4.50292	0.958	0.235	4.31e-20	V11	AT2G22470	AGP2; AGP2 (ARABINOGALACTAN PROTEIN 2)
Bra024496	5.88e-24	2.87947	0.292	0.012	1.78e-19	V11	AT2G17710	hypothetical protein
Bra005457	4.62e-23	2.83005	0.417	0.031	1.4e-18	V11	AT2G34070	hypothetical protein
Bra032681	3.97e-22	2.58047	0.333	0.019	1.2e-17	V11	AT4G12910	scpl20; scpl20 (serine carboxypeptidase-like 20); serine-type carboxypeptidase; K13289 cathepsin A (carboxypeptidase C) [EC:3.4.16.5]
Bra036636	4.22e-22	2.17656	0.25	0.01	1.27e-17	V11	AT1G62990	IRX11/KNAT7; KNAT7 (KNOTTED-LIKE HOMEOBOX OF ARABIDOPSIS THALIANA 7); DNA binding / transcription activator/ transcription factor
Bra002160	5.08e-22	0.992096	0.25	0.01	1.54e-17	V11	AT5G18460	hypothetical protein
Bra034593	5.93e-22	0.826942	0.25	0.01	1.79e-17	V11	AT4G33960	hypothetical protein
Bra032853	9.07e-22	2.70156	0.292	0.014	2.74e-17	V11	AT1G27920	MAP65-8 (MICROTUBULE-ASSOCIATED PROTEIN 65-8)
Bra024163	1.7e-21	1.2069	0.292	0.014	5.15e-17	V11	AT4G29110	hypothetical protein
Bra013191	4.52e-21	2.75163	0.625	0.086	1.37e-16	V11	AT2G04850	Auxin-responsive family protein
Bra018317	1.2e-20	1.27099	0.25	0.011	3.63e-16	V11	AT2G30395	OFP17; OFP17 (ARABIDOPSIS THALIANA OVATE FAMILY PROTEIN 17)
Bra016098	1.24e-20	1.01463	0.25	0.011	3.74e-16	V11	AT1G71930	VND7; VND7 (VASCULAR RELATED NAC-DOMAIN PROTEIN 7); transcription activator/ transcription factor/ transcription regulator
Bra012967	1.32e-19	1.32847	0.25	0.011	4e-15	V11	AT5G61340	hypothetical protein
Bra024787	1.84e-19	1.44566	0.25	0.011	5.56e-15	V11	AT2G03200	aspartyl protease family protein
Bra029847	1.24e-18	3.2332	0.708	0.127	3.76e-14	V11	AT3G10520	AHB2; AHB2 (ARABIDOPSIS HAEMOGLOBIN 2); oxygen transporter
Bra030437	1.77e-18	1.07748	0.25	0.012	5.34e-14	V11	AT1G51500	CER5; CER5 (ECERIFERUM 5); ATPase, coupled to transmembrane movement of substances
Bra002463	2.01e-18	1.75212	0.25	0.012	6.08e-14	V11	AT5G60650	hypothetical protein
Bra002136	2.41e-18	1.21205	0.25	0.012	7.29e-14	V11	AT5G18130	hypothetical protein
Bra014819	8.76e-18	3.01443	0.542	0.075	2.65e-13	V11	AT3G54400	aspartyl protease family protein
Bra006313	1.17e-17	2.38849	0.25	0.013	3.53e-13	V11	AT5G15630	IRX6; IRX6
Bra023827	1.06e-16	1.89985	0.333	0.028	3.21e-12	V11	osa:4343675	Os07g0572400
Bra039235	1.81e-16	1.67602	0.292	0.021	5.47e-12	V11	AT2G24170	endomembrane protein 70, putative
Bra025271	2.72e-16	2.76943	0.417	0.047	8.21e-12	V11	vvi:100256024	hypothetical protein LOC100256024
Bra029489	1.37e-15	1.70263	0.292	0.022	4.13e-11	V11	AT3G24690	hypothetical protein
Bra039105	7.68e-15	1.85819	0.333	0.032	2.32e-10	V11	AT3G01650	RGLG1; RGLG1 (RING domain Ligase1); protein binding / zinc ion binding
Bra027867	1.42e-14	1.44703	0.25	0.017	4.28e-10	V11	AT1G58370	RXF12; RXF12; endo-1,4-beta-xylanase/ hydrolase, hydrolyzing O-glycosyl compounds
Bra001197	1.5e-14	1.26194	0.25	0.017	4.55e-10	V11	AT3G06420	ATG8H; ATG8H (autophagy 8h); microtubule binding
Bra009710	6.8e-14	2.46648	0.583	0.111	2.05e-09	V11	AT5G23860	TUB8; TUB8; structural constituent of cytoskeleton; K07375 tubulin beta
Bra026350	1.39e-13	4.30496	0.25	0.019	4.19e-09	V11	AT4G27435	hypothetical protein
Bra006656	2.3e-13	2.52998	0.542	0.098	6.94e-09	V11	AT5G60490	FLA12; FLA12
Bra002865	6.94e-13	1.43406	0.333	0.037	2.1e-08	V11	AT5G55950	transporter-related
Bra007016	9.73e-13	3.01796	0.5	0.094	2.94e-08	V11	AT3G53620	AtPPa4; AtPPa4 (Arabidopsis thaliana pyrophosphorylase 4); inorganic diphosphatase (EC:3.6.1.1); K01507 inorganic pyrophosphatase [EC:3.6.1.1]
Bra008205	1.16e-12	1.44336	0.25	0.02	3.5e-08	V11	AT1G75550	glycine-rich protein
Bra012002	3.43e-12	2.44693	0.333	0.04	1.04e-07	V11	AT2G27740	hypothetical protein
Bra033337	5.05e-12	2.95878	0.542	0.115	1.53e-07	V11	AT1G02640	BXL2; BXL2 (BETA-XYLOSIDASE 2); hydrolase, hydrolyzing O-glycosyl compounds; K05349 beta-glucosidase [EC:3.2.1.21]
Bra040141	8.14e-12	1.36903	0.25	0.022	2.46e-07	V11	AT3G04300	hypothetical protein
Bra007471	1.54e-11	1.87901	0.417	0.069	4.64e-07	V11	AT3G59690	IQD13; IQD13 (IQ-domain 13); calmodulin binding
Bra036784	1.71e-11	1.59483	0.292	0.033	5.16e-07	V11	AT3G51660	macrophage migration inhibitory factor family protein / MIF family protein
Bra015269	1.9e-11	2.38343	0.583	0.133	5.74e-07	V11	AT1G03820	hypothetical protein
Bra038321	2.88e-11	1.24604	0.25	0.024	8.7e-07	V11	AT1G26355	SP1L1; SP1L1 (SPIRAL1-LIKE1)
Bra027127	4.53e-11	3.74458	0.833	0.489	1.37e-06	V11	AT1G60810	ACLA-2; ACLA-2; ATP citrate synthase (EC:2.3.3.8); K01648 ATP citrate (pro-S)-lyase [EC:2.3.3.8]
Bra004968	8.22e-11	1.02695	0.25	0.025	2.48e-06	V11	AT2G40320	TBL33, TRICHOME BIREFRINGENCE-LIKE 33
Bra007242	1.34e-10	1.75526	0.25	0.026	4.04e-06	V11	AT3G56380	ARR17; ARR17 (ARABIDOPSIS RESPONSE REGULATOR 17); transcription regulator/ two-component response regulator; K14492 two-component response regulator ARR-A family
Bra019252	1.74e-10	0.935119	0.25	0.026	5.26e-06	V11	AT4G24015	zinc finger (RING-H2 type) protein-related
Bra034401	2.83e-10	1.53219	0.292	0.037	8.54e-06	V11	AT1G35780	hypothetical protein
Bra038521	1.26e-09	2.47062	0.875	0.496	3.8e-05	V11	AT2G22470	AGP2; AGP2 (ARABINOGALACTAN PROTEIN 2)
Bra012492	1.29e-09	1.96317	0.375	0.064	3.9e-05	V11	AT1G25230	purple acid phosphatase family protein
Bra016783	4.36e-09	1.35852	0.292	0.041	0.000131692	V11	AT1G12260	ANAC007 (ARABIDOPSIS NAC 007); transcription factor
Bra021698	4.6e-09	2.37284	0.583	0.193	0.000138906	V11	AT2G31090	TAX1;TAXIMIN 1
Bra004931	7.53e-09	1.15989	0.25	0.032	0.000227516	V11	AT2G45720	armadillo/beta-catenin repeat family protein
Bra031235	8.06e-09	1.63888	0.333	0.058	0.000243429	V11	AT3G20860	ATNEK5; ATNEK5 (NIMA-RELATED KINASE5); ATP binding / kinase/ protein kinase/ protein serine/threonine kinase/ protein tyrosine kinase; K08857 NIMA (never in mitosis gene a)-related kinase [EC:2.7.11.1]
Bra006259	9.19e-09	1.45942	0.333	0.055	0.000277801	V11	AT5G14510	armadillo/beta-catenin repeat family protein
Bra002043	1.68e-08	2.39335	0.458	0.119	0.000507377	V11	AT3G11490	rac GTPase activating protein, putative
Bra007070	2.41e-08	2.35733	0.458	0.118	0.000728474	V11	AT3G54400	aspartyl protease family protein
Bra016078	3.79e-08	1.9647	0.458	0.117	0.00114526	V11	AT1G72230	plastocyanin-like domain-containing protein
Bra002682	4.56e-08	2.30435	0.458	0.122	0.00137892	V11	AT5G58000	hypothetical protein
Bra000416	4.85e-08	0.884799	0.25	0.035	0.00146499	V11	AT2G46225	ABIL1; ABIL1 (Abi-1-like 1)
Bra029415	6.9e-08	1.13942	0.25	0.035	0.00208333	V11	AT5G24570	hypothetical protein
Bra026170	7.04e-08	2.05717	0.792	0.504	0.00212573	V11	AT1G15010	hypothetical protein
Bra006415	7.22e-08	2.09501	0.292	0.05	0.00218236	V11	AT5G17600	zinc finger (C3HC4-type RING finger) family protein
Bra014232	7.87e-08	2.46373	0.792	0.589	0.00237881	V11	AT1G04820	TUA4; TUA4; structural constituent of cytoskeleton
Bra020696	8.95e-08	2.27241	0.375	0.081	0.00270483	V11	AT5G48490	protease inhibitor/seed storage/lipid transfer protein (LTP) family protein
Bra005662	9.14e-08	1.94577	0.25	0.037	0.00276154	V11	AT5G01930	(1-4)-beta-mannan endohydrolase, putative
Bra038451	1.36e-07	1.74923	0.375	0.086	0.0041106	V11	AT4G16380	metal ion binding
Bra024512	1.42e-07	0.78379	0.25	0.037	0.00429893	V11	AT2G17450	RHA3A; RHA3A; protein binding / zinc ion binding
Bra017685	2.7e-07	1.27388	0.292	0.054	0.00816798	V11	AT4G34990	AtMYB32 (myb domain protein 32); DNA binding / transcription factor; K09422 myb proto-oncogene protein, plant
Bra030876	3.33e-07	2.58414	0.417	0.11	0.010068	V11	AT1G55210	disease resistance response
Bra009512	3.4e-07	1.70576	0.375	0.09	0.0102603	V11	AT5G03760	ATCSLA09; mannan synthase/ transferase, transferring glycosyl groups; K13680 beta-mannan synthase [EC:2.4.1.32]
Bra017032	5.28e-07	2.09022	0.333	0.075	0.0159439	V11	AT2G40110	yippee family protein
Bra008752	6.8e-07	1.51575	0.292	0.057	0.0205406	V11	AT5G14550	hypothetical protein
Bra015867	7.88e-07	0.897406	0.25	0.042	0.0238136	V11	AT1G75090	methyladenine glycosylase family protein; K01246 DNA-3-methyladenine glycosylase I [EC:3.2.2.20]
Bra040956	1.16e-06	1.99081	0.25	0.044	0.0349088	V11	AT1G47410	hypothetical protein
Bra013297	1.07e-86	1.48274	0.462	0.01	3.23e-82	V2	AT4G18340	glycosyl hydrolase family 17 protein
Bra029369	2.4e-85	3.34947	0.7	0.075	7.26e-81	V2	AT5G23370	GRAM domain-containing protein / ABA-responsive protein-related
Bra028770	4.32e-64	0.703485	0.546	0.054	1.3e-59	V2	AT5G05140	transcription elongation factor-related
Bra037519	6.79e-58	1.5777	0.462	0.038	2.05e-53	V2	AT5G47920	transcription elongation factor
Bra020471	1.97e-53	1.43179	0.477	0.048	5.94e-49	V2	AT5G24800	BZIP9; BZIP9 (BASIC LEUCINE ZIPPER 9); DNA binding / protein heterodimerization/ transcription factor
Bra027172	1.26e-52	0.671546	0.385	0.026	3.82e-48	V2	AT3G16330	hypothetical protein
Bra009793	1.59e-51	0.861903	0.377	0.025	4.81e-47	V2	AT5G24800	BZIP9; BZIP9 (BASIC LEUCINE ZIPPER 9); DNA binding / protein heterodimerization/ transcription factor
Bra029370	4.86e-50	1.13195	0.438	0.043	1.47e-45	V2	AT5G23370	GRAM domain-containing protein / ABA-responsive protein-related
Bra012604	5.77e-47	0.627828	0.292	0.012	1.74e-42	V2	AT4G18340	glycosyl hydrolase family 17 protein
Bra036187	2.16e-45	1.30763	0.377	0.033	6.52e-41	V2	AT5G47920	transcription elongation factor
Bra023359	1.63e-42	1.12859	0.608	0.136	4.93e-38	V2	AT5G12010	hypothetical protein
Bra029889	2.1e-42	1.46937	0.823	0.283	6.34e-38	V2	AT3G11020	DREB2B; DREB2B (DRE/CRT-BINDING PROTEIN 2B); DNA binding / transcription activator/ transcription factor; K09286 EREBP-like factor
Bra025247	2.35e-42	1.45669	0.269	0.012	7.1e-38	V2	AT3G27030	transmembrane protei
Bra025015	1.21e-41	1.10025	0.331	0.026	3.66e-37	V2	AT3G48770	ATP binding / DNA binding
Bra039161	8.43e-41	1.05675	0.608	0.131	2.55e-36	V2	AT3G02190	60S ribosomal protein L39 (RPL39B); K02924 large subunit ribosomal protein L39e
Bra004468	1.65e-38	0.861408	0.346	0.035	4.98e-34	V2	AT1G26540	agenet domain-containing protein
Bra033353	1.86e-38	1.45418	0.677	0.205	5.63e-34	V2	AT1G02860	NLA; NLA (nitrogen limitation adaptation); ubiquitin-protein ligase
Bra031954	2.93e-38	0.950519	0.308	0.025	8.84e-34	V2	AT3G04010	glycosyl hydrolase family 17 protein
Bra029368	1.13e-37	0.969627	0.292	0.021	3.41e-33	V2	AT5G23370	GRAM domain-containing protein / ABA-responsive protein-related
Bra009700	4.84e-37	0.995637	0.285	0.02	1.46e-32	V2	AT5G23660	SWEET12; MTN3; MTN3 (Arabidopsis homolog of Medicago truncatula MTN3)
Bra029416	2.39e-36	1.52624	0.6	0.139	7.21e-32	V2	AT5G24580	HIPP09; Heavy metal transport/detoxification superfamily protein
Bra037413	9.97e-35	0.717737	0.331	0.034	3.01e-30	V2	AT4G01440	UMAMIT31; nodulin MtN21 family protein
Bra019875	1.04e-34	1.43	0.792	0.308	3.15e-30	V2	AT1G11210	hypothetical protein
Bra024609	2.55e-34	0.797586	0.5	0.096	7.7e-30	V2	AT1G23550	SRO2; SRO2 (SIMILAR TO RCD ONE 2); NAD+ ADP-ribosyltransferase
Bra026502	3.02e-34	0.93431	0.308	0.03	9.12e-30	V2	AT5G23370	GRAM domain-containing protein / ABA-responsive protein-related
Bra031903	4.22e-34	1.38821	0.646	0.199	1.27e-29	V2	AT5G64750	ABR1; ABR1 (ABA REPRESSOR1); DNA binding / transcription factor
Bra017421	1.35e-33	2.68769	0.838	0.357	4.08e-29	V2	AT2G02130	LCR68; LCR68 (LOW-MOLECULAR-WEIGHT CYSTEINE-RICH 68); peptidase inhibitor
Bra040122	2.87e-33	1.23723	0.631	0.187	8.68e-29	V2	AT3G04730	IAA16; IAA16; transcription factor
Bra024436	2.95e-32	1.52502	0.8	0.374	8.9e-28	V2	AT5G67600	THCYSTM13;CYSTEINE-RICH TRANSMEMBRANE MODULE 13;WIH1;WINDHOSE 1
Bra025093	5.12e-32	0.698841	0.492	0.115	1.55e-27	V2	AT5G45110	NPR3; NPR3 (NPR1-LIKE PROTEIN 3); protein binding
Bra015272	8.08e-32	1.73769	0.792	0.354	2.44e-27	V2	AT1G03850	glutaredoxin family protein
Bra020982	2.25e-31	1.62467	0.762	0.309	6.78e-27	V2	AT4G18950	ankyrin protein kinase, putative
Bra005762	2.54e-31	0.966102	0.631	0.181	7.67e-27	V2	AT5G03380	heavy-metal-associated domain-containing protein
Bra012315	6.85e-31	0.844967	0.338	0.047	2.07e-26	V2	AT1G22230	nucleolar GTP-binding protein
Bra022668	1.24e-30	0.844033	0.4	0.068	3.75e-26	V2	AT5G53730	NHL26; harpin-induced family protein / HIN1 family protein / harpin-responsive family protein. Overexpression causes defects in sugar export with reduced levels of phloem sugars.
Bra036575	1e-29	0.961427	0.277	0.029	3.03e-25	V2	AT5G26340	MSS1; MSS1; carbohydrate transmembrane transporter/ hexose:hydrogen symporter/ high-affinity hydrogen:glucose symporter/ sugar:hydrogen symporter
Bra024890	1.68e-29	0.77124	0.462	0.1	5.08e-25	V2	AT2G01340	hypothetical protein
Bra010377	3.98e-29	0.990173	0.377	0.064	1.2e-24	V2	AT4G28290	hypothetical protein
Bra008795	8.68e-29	1.51481	0.738	0.278	2.62e-24	V2	AT5G13880	hypothetical protein
Bra009515	8.69e-28	0.89237	0.623	0.217	2.63e-23	V2	AT5G03720	AT-HSFA3; DNA binding / transcription factor
Bra032019	9.79e-28	2.2771	0.877	0.738	2.96e-23	V2	AT3G03080	NADP-dependent oxidoreductase, putative; K08070 2-alkenal reductase [EC:1.3.1.74]
Bra025865	9.79e-28	0.757911	0.592	0.192	2.96e-23	V2	AT1G21000	zinc-binding family protein
Bra008940	1.07e-27	1.12451	0.962	0.772	3.23e-23	V2	AT5G11740	AGP15; AGP15 (ARABINOGALACTAN PROTEIN 15)
Bra019940	1.41e-27	1.94335	0.5	0.131	4.25e-23	V2	AT1G10370	ERD9; ERD9 (EARLY-RESPONSIVE TO DEHYDRATION 9); glutathione transferase
Bra015219	1.5e-27	2.04978	0.823	0.493	4.53e-23	V2	AT2G15480	UGT73B5 (UDP-glucosyl transferase 73B5); UDP-glucosyltransferase/ UDP-glycosyltransferase/ quercetin 3-O-glucosyltransferase/ transferase, transferring glycosyl groups (EC:2.4.1.91)
Bra006616	2.48e-27	1.25784	0.685	0.281	7.48e-23	V2	AT5G22250	CCR4-NOT transcription complex protein, putative
Bra026580	2.68e-27	1.20238	0.862	0.59	8.1e-23	V2	AT2G02800	APK2B; APK2B (PROTEIN KINASE 2B); ATP binding / kinase/ protein kinase/ protein serine/threonine kinase
Bra023771	2.93e-27	1.36345	0.7	0.259	8.85e-23	V2	AT3G23030	IAA2; IAA2 (INDOLE-3-ACETIC ACID INDUCIBLE 2); transcription factor
Bra009675	3.72e-27	0.712905	0.277	0.033	1.12e-22	V2	AT5G23370	GRAM domain-containing protein / ABA-responsive protein-related
Bra027057	4.09e-27	1.22536	0.554	0.17	1.23e-22	V2	AT1G62300	WRKY6; WRKY6; transcription factor
Bra023339	4.86e-27	1.20219	0.915	0.726	1.47e-22	V2	AT5G11740	AGP15; AGP15 (ARABINOGALACTAN PROTEIN 15)
Bra016440	5.01e-27	0.616868	0.577	0.171	1.51e-22	V2	--	--
Bra033641	7.15e-27	1.18667	0.585	0.173	2.16e-22	V2	AT5G42720	glycosyl hydrolase family 17 protein
Bra017317	9.2e-27	0.989407	0.769	0.382	2.78e-22	V2	AT2G35510	SRO1; SRO1 (SIMILAR TO RCD ONE 1); NAD+ ADP-ribosyltransferase
Bra019616	1.6e-26	0.90584	0.677	0.258	4.84e-22	V2	AT5G61820	hypothetical protein
Bra016886	1.77e-26	0.872727	0.485	0.126	5.34e-22	V2	AT2G42280	ABA-RESPONSIVE KINASE SUBSTRATE 3, AKS3, FBH4, FLOWERING BHLH 4；basic helix-loop-helix (bHLH) family protein
Bra005572	2.13e-26	1.99863	0.846	0.683	6.44e-22	V2	AT2G32210	hypothetical protein
Bra017915	3.19e-26	0.751193	0.608	0.201	9.63e-22	V2	AT1G21450	SCL1; SCL1 (SCARECROW-LIKE 1); transcription factor
Bra036718	3.62e-26	0.803798	0.677	0.273	1.09e-21	V2	AT1G64760	glycosyl hydrolase family 17 protein
Bra031867	4.67e-26	0.934675	0.538	0.156	1.41e-21	V2	AT5G65300	BIL8;BRZ-INSENSITIVE LONG HYPOCOTYL8;SUPA
Bra024478	5.31e-26	1.12235	0.677	0.255	1.6e-21	V2	AT2G18160	ATBZIP2 (ARABIDOPSIS THALIANA BASIC LEUCINE-ZIPPER 2); DNA binding / protein heterodimerization/ transcription factor
Bra024477	5.79e-26	1.774	0.538	0.159	1.75e-21	V2	AT2G18193	AAA-type ATPase family protein
Bra005575	1e-25	1.14075	0.623	0.235	3.03e-21	V2	AT2G32240	hypothetical protein
Bra018386	1.38e-25	2.30281	0.777	0.406	4.16e-21	V2	AT2G29450	ATGSTU5 (ARABIDOPSIS THALIANA GLUTATHIONE S-TRANSFERASE TAU 5); glutathione binding / glutathione transferase
Bra039495	1.56e-25	0.682782	0.538	0.161	4.73e-21	V2	AT5G36220	CYP81D1 (CYTOCHROME P450 81D1); electron carrier/ heme binding / iron ion binding / monooxygenase/ oxygen binding; K00517 [EC:1.14.-.-]
Bra011006	1.95e-25	0.750757	0.7	0.31	5.89e-21	V2	AT1G25682	cell cycle control protein-related; K13115 coiled-coil domain-containing protein 130
Bra005623	2.66e-25	1.73865	0.6	0.201	8.04e-21	V2	AT2G31945	hypothetical protein
Bra008581	2.77e-25	1.35991	0.931	0.749	8.38e-21	V2	AT5G17000	NADP-dependent oxidoreductase, putative; K08070 2-alkenal reductase [EC:1.3.1.74]
Bra011780	3.31e-25	1.4593	0.777	0.374	1e-20	V2	AT4G37730	AtbZIP7 (Arabidopsis thaliana basic leucine-zipper 7); DNA binding / transcription factor
Bra026609	3.53e-25	1.1685	0.662	0.232	1.07e-20	V2	AT2G02230	AtPP2-B1 (Phloem protein 2-B1); carbohydrate binding
Bra037506	4.76e-25	1.50878	0.538	0.172	1.44e-20	V2	AT5G48180	NSP5; NSP5 (NITRILE SPECIFIER PROTEIN 5)
Bra009221	5.46e-25	1.41939	0.485	0.135	1.65e-20	V2	AT5G06730	peroxidase, putative; K00430 peroxidase [EC:1.11.1.7]
Bra000517	6.11e-25	1.40656	0.623	0.241	1.85e-20	V2	AT2G27310	F-box family protein
Bra028697	7.92e-25	2.30779	0.669	0.308	2.39e-20	V2	AT5G07440	GDH2; GDH2 (GLUTAMATE DEHYDROGENASE 2); ATP binding / glutamate dehydrogenase [NAD(P)+]/ glutamate dehydrogenase/ oxidoreductase (EC:1.4.1.3); K00261 glutamate dehydrogenase (NAD(P)+) [EC:1.4.1.3]
Bra013526	8.49e-25	0.907245	0.3	0.047	2.57e-20	V2	AT4G21440	ATMYB102 (ARABIDOPSIS MYB-LIKE 102); DNA binding / transcription factor; K09422 myb proto-oncogene protein, plant
Bra003917	9.26e-25	0.599577	0.615	0.212	2.8e-20	V2	AT4G36840	hypothetical protein
Bra004170	1.08e-24	0.871939	0.562	0.177	3.26e-20	V2	AT1G66480	PMI2; PMI2 (plastid movement impaired 2)
Bra017146	2.14e-24	1.76361	0.546	0.182	6.47e-20	V2	AT2G37970	SOUL-1; SOUL-1; binding
Bra021393	2.46e-24	2.02898	0.785	0.459	7.42e-20	V2	AT2G47260	WRKY23; WRKY23; transcription factor
Bra021101	2.88e-24	1.6659	0.431	0.107	8.7e-20	V2	AT3G16530	legume lectin family protein
Bra008591	3.1e-24	2.17247	0.869	0.717	9.37e-20	V2	AT1G76680	OPR1; OPR1; 12-oxophytodienoate reductase; K05894 12-oxophytodienoic acid reductase [EC:1.3.1.42]
Bra024376	3.56e-24	1.31616	0.708	0.332	1.08e-19	V2	AT5G65300	BIL8;BRZ-INSENSITIVE LONG HYPOCOTYL8;SUPA
Bra037235	4.72e-24	0.868181	0.815	0.41	1.43e-19	V2	AT2G18160	ATBZIP2 (ARABIDOPSIS THALIANA BASIC LEUCINE-ZIPPER 2); DNA binding / protein heterodimerization/ transcription factor
Bra037443	4.89e-24	0.651631	0.638	0.243	1.48e-19	V2	AT5G48970	mitochondrial substrate carrier family protein
Bra005818	6.51e-24	0.984427	0.815	0.449	1.97e-19	V2	AT5G04760	myb family transcription factor
Bra027475	7.58e-24	0.660669	0.592	0.216	2.29e-19	V2	AT5G43260	chaperone protein dnaJ-related
Bra005255	1.1e-23	1.07656	0.408	0.096	3.33e-19	V2	AT2G36650	hypothetical protein
Bra023790	1.18e-23	1.33133	0.615	0.229	3.57e-19	V2	AT3G22910	calcium-transporting ATPase, plasma membrane-type, putative / Ca(2+)-ATPase, putative (ACA13); K01537 Ca2+-transporting ATPase [EC:3.6.3.8]
Bra026130	1.21e-23	1.67108	0.815	0.547	3.66e-19	V2	AT1G15430	hypothetical protein
Bra000346	1.22e-23	1.05024	0.654	0.272	3.68e-19	V2	AT2G44200	hypothetical protein
Bra007303	1.39e-23	1.36426	0.738	0.387	4.21e-19	V2	AT3G57120	protein kinase family protein
Bra037794	1.48e-23	0.900645	0.354	0.072	4.46e-19	V2	AT5G64750	ABR1; ABR1 (ABA REPRESSOR1); DNA binding / transcription factor
Bra008510	2.51e-23	1.10039	0.769	0.386	7.6e-19	V2	AT1G64940	CYP89A6; electron carrier/ heme binding / iron ion binding / monooxygenase/ oxygen binding
Bra015854	2.65e-23	1.46788	0.892	0.732	7.99e-19	V2	AT1G75280	isoflavone reductase, putative; K00224 [EC:1.3.1.-]
Bra006336	3.05e-23	2.01739	0.785	0.491	9.2e-19	V2	AT5G16010	3-oxo-5-alpha-steroid 4-dehydrogenase family protein / steroid 5-alpha-reductase family protein
Bra012479	3.82e-23	1.18386	0.785	0.456	1.16e-18	V2	AT1G25400	hypothetical protein
Bra037811	5.02e-23	1.39743	0.877	0.649	1.52e-18	V2	AT5G65300	BIL8;BRZ-INSENSITIVE LONG HYPOCOTYL8;SUPA
Bra005677	5.98e-23	1.45128	0.862	0.563	1.81e-18	V2	AT5G01600	ATFER1; ATFER1; ferric iron binding / iron ion binding; K00522 ferritin heavy chain [EC:1.16.3.1]
Bra018806	6.03e-23	0.660777	0.438	0.113	1.82e-18	V2	AT3G14690	CYP72A15; electron carrier/ heme binding / iron ion binding / monooxygenase/ oxygen binding
Bra000056	6.74e-23	1.0136	0.931	0.769	2.04e-18	V2	AT2G38360	PRA1.B4 (PRENYLATED RAB ACCEPTOR 1.B4)
Bra026124	7.67e-23	1.61779	0.731	0.418	2.32e-18	V2	AT1G15520	PDR12; PDR12 (PLEIOTROPIC DRUG RESISTANCE 12); ATPase, coupled to transmembrane movement of substances
Bra013363	9.01e-23	1.15572	0.815	0.521	2.72e-18	V2	AT4G18950	ankyrin protein kinase, putative
Bra021770	1.37e-22	1.91619	0.623	0.254	4.15e-18	V2	AT2G32020	GCN5-related N-acetyltransferase (GNAT) family protein
Bra004321	1.42e-22	0.626148	0.608	0.213	4.29e-18	V2	AT4G39670	GLTP, PHOSPHOLIPASE-LIKE PROTEIN; glycolipid binding / glycolipid transporter
Bra041079	1.83e-22	0.58519	0.415	0.104	5.52e-18	V2	AT1G52140	hypothetical protein
Bra018503	1.86e-22	1.16605	0.785	0.42	5.61e-18	V2	AT4G04640	ATPC1; ATPC1; enzyme regulator; K02115 F-type H+-transporting ATPase subunit gamma [EC:3.6.3.14]
Bra014327	2.17e-22	1.31503	0.6	0.237	6.56e-18	V2	AT2G01300	hypothetical protein
Bra007913	2.31e-22	1.00395	0.777	0.424	6.99e-18	V2	AT1G70420	hypothetical protein
Bra031205	2.91e-22	1.15088	0.915	0.746	8.78e-18	V2	AT2G21620	RD2; RD2
Bra007581	2.91e-22	0.865707	0.531	0.166	8.8e-18	V2	AT3G61190	BAP1; BAP1 (BON ASSOCIATION PROTEIN 1); phospholipid binding / protein binding
Bra012605	3.41e-22	1.46515	0.446	0.126	1.03e-17	V2	AT4G18280	glycine-rich cell wall protein-related
Bra013770	3.46e-22	0.85777	0.631	0.258	1.05e-17	V2	AT4G24160	hydrolase, alpha/beta fold family protein
Bra033345	3.47e-22	0.959218	0.846	0.5	1.05e-17	V2	AT1G02750	zinc ion binding
Bra008430	4.26e-22	0.751309	0.477	0.142	1.29e-17	V2	AT1G80920	J8; J8; heat shock protein binding / unfolded protein binding
Bra022188	4.74e-22	0.6078	0.646	0.269	1.43e-17	V2	AT3G16940	calmodulin-binding protein
Bra019243	4.82e-22	1.01092	0.685	0.308	1.46e-17	V2	AT4G24160	hydrolase, alpha/beta fold family protein
Bra022398	6.37e-22	1.26607	0.846	0.562	1.92e-17	V2	AT3G19240	hypothetical protein
Bra028487	7.18e-22	0.624875	0.654	0.274	2.17e-17	V2	AT5G41100	hypothetical protein
Bra031201	7.86e-22	1.15922	0.277	0.045	2.38e-17	V2	AT2G21560	hypothetical protein
Bra015779	9.55e-22	0.842007	1	0.989	2.89e-17	V2	AT1G76180	ERD14; ERD14 (EARLY RESPONSE TO DEHYDRATION 14); calcium ion binding
Bra024084	2.48e-21	0.789423	0.692	0.319	7.5e-17	V2	AT4G30350	heat shock protein-related
Bra031690	3.34e-21	0.907959	0.754	0.409	1.01e-16	V2	AT1G09940	HEMA2; HEMA2; glutamyl-tRNA reductase (EC:1.2.1.70); K02492 glutamyl-tRNA reductase [EC:1.2.1.70]
Bra029971	4.48e-21	1.99589	0.462	0.139	1.35e-16	V2	AT3G49780	ATPSK4; ATPSK4 (PHYTOSULFOKINE 4 PRECURSOR); growth factor
Bra013623	4.87e-21	0.836101	0.6	0.24	1.47e-16	V2	AT4G22530	embryo-abundant protein-related
Bra025643	5.46e-21	0.654291	0.415	0.114	1.65e-16	V2	AT5G39785	structural constituent of ribosome
Bra021572	7.58e-21	1.64563	0.354	0.085	2.29e-16	V2	AT3G14690	CYP72A15; electron carrier/ heme binding / iron ion binding / monooxygenase/ oxygen binding
Bra036934	8.14e-21	0.68339	0.615	0.264	2.46e-16	V2	AT1G43890	ATRAB18 (ARABIDOPSIS RAB GTPASE HOMOLOG B18); GTP binding; K07910 Ras-related protein Rab-18
Bra005183	8.55e-21	0.633119	0.631	0.283	2.58e-16	V2	AT2G37570	SLT1; SLT1 (sodium- and lithium-tolerant 1)
Bra015025	9.28e-21	1.11912	0.769	0.447	2.81e-16	V2	AT3G23920	BAM1; BAM1 (BETA-AMYLASE 1); beta-amylase (EC:3.2.1.2)
Bra023608	1.09e-20	0.722934	0.623	0.255	3.29e-16	V2	AT5G17280	hypothetical protein
Bra004812	1.32e-20	0.799139	0.808	0.533	4e-16	V2	AT2G44200	hypothetical protein
Bra038264	1.75e-20	0.859457	0.562	0.208	5.29e-16	V2	AT3G20340	hypothetical protein
Bra031656	1.81e-20	1.25286	0.838	0.721	5.47e-16	V2	AT1G09070	SRC2; SRC2 (SOYBEAN GENE REGULATED BY COLD-2); protein binding
Bra029435	1.84e-20	1.32822	0.854	0.723	5.55e-16	V2	AT4G12040	zinc finger (AN1-like) family protein
Bra035384	1.85e-20	1.59804	0.785	0.486	5.58e-16	V2	AT5G35735	auxin-responsive family protein
Bra020393	1.86e-20	0.861716	0.9	0.581	5.62e-16	V2	AT5G58070	TIL; TIL (TEMPERATURE-INDUCED LIPOCALIN); binding / transporter; K03098 outer membrane lipoprotein Blc
Bra001516	2.01e-20	1.47984	0.438	0.128	6.07e-16	V2	AT3G13650	disease resistance response
Bra029765	2.42e-20	1.29845	0.931	0.757	7.31e-16	V2	AT3G09390	MT2A; MT2A (METALLOTHIONEIN 2A); copper ion binding
Bra024784	2.59e-20	0.81824	0.585	0.213	7.81e-16	V2	AT2G03240	hypothetical protein
Bra006015	2.66e-20	1.24243	0.854	0.714	8.03e-16	V2	AT5G08790	ATAF2; ATAF2; transcription activator
Bra010706	2.66e-20	1.01	0.469	0.154	8.04e-16	V2	AT4G39090	RD19; RD19 (RESPONSIVE TO DEHYDRATION 19); cysteine-type endopeptidase/ cysteine-type peptidase
Bra036061	3.21e-20	1.36895	0.692	0.336	9.7e-16	V2	AT3G50260	CEJ1; CEJ1 (COOPERATIVELY REGULATED BY ETHYLENE AND JASMONATE 1); DNA binding / transcription factor
Bra027669	4.09e-20	0.821498	0.538	0.208	1.23e-15	V2	AT1G63930	hypothetical protein
Bra008862	4.44e-20	0.632473	0.654	0.304	1.34e-15	V2	AT5G13030	hypothetical protein
Bra017819	5.16e-20	0.913474	0.692	0.322	1.56e-15	V2	AT4G37370	CYP81D8; electron carrier/ heme binding / iron ion binding / monooxygenase/ oxygen binding; K00517 [EC:1.14.-.-]
Bra032591	5.19e-20	0.763503	0.715	0.378	1.57e-15	V2	AT1G02660	lipase class 3 family protein
Bra028557	6.57e-20	1.71838	0.862	0.747	1.99e-15	V2	AT5G10980	H3.3;HISTONE 3.3;HTR8
Bra029605	9.9e-20	1.03359	0.823	0.549	2.99e-15	V2	AT3G06780	glycine-rich protein
Bra038031	1e-19	1.20464	0.738	0.378	3.02e-15	V2	AT1G55920	ATSERAT2;1 (SERINE ACETYLTRANSFERASE 2;1); serine O-acetyltransferase (EC:2.3.1.30); K00640 serine O-acetyltransferase [EC:2.3.1.30]
Bra013579	1.14e-19	1.55407	0.754	0.407	3.45e-15	V2	AT4G21990	APR3; APR3 (APS REDUCTASE 3); adenylyl-sulfate reductase (EC:1.8.4.9); K05907 adenylyl-sulfate reductase (glutathione) [EC:1.8.4.9]
Bra016512	1.2e-19	0.667985	0.592	0.255	3.63e-15	V2	AT1G19300	PARVUS; PARVUS (PARVUS); polygalacturonate 4-alpha-galacturonosyltransferase/ transferase, transferring glycosyl groups / transferase, transferring hexosyl groups
Bra015791	1.47e-19	0.611285	0.523	0.19	4.43e-15	V2	AT1G76070	hypothetical protein
Bra033935	1.53e-19	0.653824	0.662	0.296	4.61e-15	V2	AT1G68440	hypothetical protein
Bra024087	2.07e-19	1.21659	0.554	0.206	6.24e-15	V2	AT5G48070	XTH20; XTH20 (XYLOGLUCAN ENDOTRANSGLUCOSYLASE/HYDROLASE 20); hydrolase, acting on glycosyl bonds / hydrolase, hydrolyzing O-glycosyl compounds / xyloglucan:xyloglucosyl transferase; K08235 xyloglucan:xyloglucosyl transferase [EC:2.4.1.207]
Bra030526	2.81e-19	1.20887	0.808	0.479	8.5e-15	V2	AT1G03220	extracellular dermal glycoprotein, putative / EDGP, putative
Bra040795	2.92e-19	1.27112	0.569	0.221	8.83e-15	V2	--	--
Bra030367	3.52e-19	0.946838	0.815	0.465	1.06e-14	V2	AT1G52720	hypothetical protein
Bra035211	3.89e-19	1.64987	0.877	0.69	1.18e-14	V2	AT4G11600	ATGPX6; ATGPX6 (GLUTATHIONE PEROXIDASE 6); glutathione peroxidase; K00432 glutathione peroxidase [EC:1.11.1.9]
Bra014623	4.5e-19	1.17707	0.738	0.381	1.36e-14	V2	AT3G57450	hypothetical protein
Bra028485	6.39e-19	0.738423	0.515	0.181	1.93e-14	V2	AT5G41080	glycerophosphoryl diester phosphodiesterase family protein
Bra031351	6.64e-19	1.00069	0.662	0.309	2.01e-14	V2	AT3G22370	AOX1A; AOX1A (ALTERNATIVE OXIDASE 1A); alternative oxidase; K00540 [EC:1.-.-.-]
Bra033260	7.08e-19	0.598576	0.508	0.177	2.14e-14	V2	AT1G01490	heavy-metal-associated domain-containing protein
Bra031248	7.14e-19	0.873832	0.669	0.321	2.16e-14	V2	AT3G21070	NADK1; NADK1 (NAD KINASE 1); NAD+ kinase/ NADH kinase/ calmodulin binding (EC:2.7.1.86); K00858 NAD+ kinase [EC:2.7.1.23]
Bra019406	7.28e-19	1.45097	0.7	0.365	2.2e-14	V2	AT4G21990	APR3; APR3 (APS REDUCTASE 3); adenylyl-sulfate reductase (EC:1.8.4.9); K05907 adenylyl-sulfate reductase (glutathione) [EC:1.8.4.9]
Bra027425	7.6e-19	1.37959	0.7	0.31	2.3e-14	V2	AT3G13520	AGP12; AGP12 (ARABINOGALACTAN PROTEIN 12)
Bra004026	7.73e-19	1.5804	0.685	0.369	2.34e-14	V2	AT1G68620	hydrolase
Bra020576	7.92e-19	0.94357	0.823	0.538	2.39e-14	V2	AT5G27760	hypoxia-responsive family protein
Bra034611	8.17e-19	0.848607	0.508	0.176	2.47e-14	V2	AT4G34150	C2 domain-containing protein
Bra017460	8.75e-19	0.979255	0.792	0.443	2.64e-14	V2	AT2G01300	hypothetical protein
Bra002336	8.86e-19	1.46313	0.862	0.633	2.68e-14	V2	AT5G20885	RING/U-box superfamily protein
Bra011767	8.9e-19	0.772401	0.738	0.327	2.69e-14	V2	AT4G37450	AGP18; AGP18 (ARABINOGALACTAN PROTEIN 18)
Bra025169	1.3e-18	0.951792	0.562	0.219	3.93e-14	V2	AT3G25882	NIMIN-2 (NIM1-INTERACTING 2)
Bra034596	1.75e-18	0.792321	0.654	0.324	5.28e-14	V2	AT4G33985	hypothetical protein
Bra036990	2.03e-18	1.09074	0.738	0.396	6.13e-14	V2	--	--
Bra008912	2.28e-18	0.598801	1	0.893	6.88e-14	V2	AT5G12140	ATCYS1; ATCYS1 (A. thaliana cystatin-1); cysteine-type endopeptidase inhibitor
Bra019354	2.34e-18	0.96294	0.931	0.754	7.08e-14	V2	AT4G22820	zinc finger (AN1-like) family protein
Bra001451	2.52e-18	0.592575	0.823	0.491	7.61e-14	V2	AT3G12400	ELC; ELC; ubiquitin binding; K12183 ESCRT-I complex subunit TSG101
Bra022462	2.65e-18	0.598166	0.677	0.352	8e-14	V2	AT5G50960	NBP35; NBP35 (NUCLEOTIDE BINDING PROTEIN 35); iron-sulfur cluster binding / nucleotide binding / protein homodimerization
Bra000813	2.68e-18	1.43016	0.769	0.464	8.1e-14	V2	AT4G05070	hypothetical protein
Bra013717	3.24e-18	0.6468	0.8	0.452	9.8e-14	V2	AT4G23630	BTI1; BTI1 (VIRB2-INTERACTING PROTEIN 1)
Bra001467	4.22e-18	0.823169	0.823	0.61	1.28e-13	V2	AT3G12740	ALIS1; ALIS1 (ALA-INTERACTING SUBUNIT 1); phospholipid transporter
Bra027286	5.82e-18	1.33864	0.754	0.359	1.76e-13	V2	AT3G14990	4-methyl-5(b-hydroxyethyl)-thiazole monophosphate biosynthesis protein, putative; K03152 4-methyl-5(b-hydroxyethyl)-thiazole monophosphate biosynthesis
Bra025866	6.67e-18	0.631736	0.431	0.132	2.01e-13	V2	AT1G21010	hypothetical protein
Bra024758	8.6e-18	0.636314	0.669	0.328	2.6e-13	V2	AT1G25370	hypothetical protein
Bra026758	8.73e-18	0.693213	0.692	0.357	2.64e-13	V2	AT1G15530	receptor lectin kinase, putative
Bra007051	8.96e-18	0.968263	0.469	0.173	2.71e-13	V2	AT3G54150	embryo-abundant protein-related
Bra008271	9.28e-18	1.42063	0.892	0.825	2.8e-13	V2	AT1G76680	OPR1; OPR1; 12-oxophytodienoate reductase; K05894 12-oxophytodienoic acid reductase [EC:1.3.1.42]
Bra001273	9.7e-18	0.599841	0.523	0.201	2.93e-13	V2	AT3G07870	F-box family protein
Bra025102	1.07e-17	0.601776	0.731	0.377	3.23e-13	V2	AT5G44790	RAN1; RAN1 (RESPONSIVE-TO-ANTAGONIST 1); ATPase, coupled to transmembrane movement of ions, phosphorylative mechanism / copper ion transmembrane transporter; K01533 Cu2+-exporting ATPase [EC:3.6.3.4]
Bra034609	1.26e-17	1.15698	0.785	0.458	3.8e-13	V2	AT4G34131	UGT73B3 (UDP-glucosyl transferase 73B3); UDP-glycosyltransferase/ abscisic acid glucosyltransferase/ quercetin 3-O-glucosyltransferase/ transferase, transferring hexosyl groups (EC:2.4.1.91)
Bra013244	1.69e-17	0.673381	0.369	0.098	5.1e-13	V2	AT3G24730	catalytic
Bra008848	1.82e-17	1.00191	0.838	0.594	5.51e-13	V2	AT5G13190	hypothetical protein
Bra013909	1.96e-17	0.942581	0.731	0.399	5.92e-13	V2	AT4G25670	hypothetical protein
Bra020731	2.94e-17	0.919793	0.746	0.437	8.89e-13	V2	AT3G30775	ERD5; ERD5 (EARLY RESPONSIVE TO DEHYDRATION 5); proline dehydrogenase (EC:1.5.99.8); K00318 proline dehydrogenase [EC:1.5.99.8]
Bra016669	3.23e-17	0.790515	0.446	0.147	9.76e-13	V2	AT1G15210	PDR7; PDR7 (PLEIOTROPIC DRUG RESISTANCE 7); ATPase, coupled to transmembrane movement of substances
Bra038475	3.34e-17	0.896738	0.746	0.418	1.01e-12	V2	AT4G16500	cysteine protease inhibitor family protein / cystatin family protein
Bra024205	3.89e-17	0.865792	0.792	0.43	1.18e-12	V2	AT4G28400	protein phosphatase 2C, putative / PP2C, putative
Bra008667	5.15e-17	0.795406	0.731	0.386	1.56e-12	V2	AT5G15870	glycosyl hydrolase family 81 protein
Bra008267	7.5e-17	1.00761	0.846	0.665	2.27e-12	V2	AT1G76600	hypothetical protein
Bra004158	7.61e-17	0.840615	0.862	0.706	2.3e-12	V2	AT1G66260	RNA and export factor-binding protein, putative; K12881 THO complex subunit 4
Bra036140	8.2e-17	1.37694	0.831	0.726	2.48e-12	V2	AT5G49480	ATCP1; ATCP1 (Ca2+-binding protein 1); calcium ion binding
Bra038035	1.19e-16	1.20543	0.585	0.269	3.59e-12	V2	AT1G56060	hypothetical protein
Bra000158	1.23e-16	1.03611	0.915	0.823	3.73e-12	V2	AT2G40000	HSPRO2; HSPRO2 (ARABIDOPSIS ORTHOLOG OF SUGAR BEET HS1 PRO-1 2)
Bra011590	1.3e-16	0.739428	0.385	0.111	3.91e-12	V2	AT4G35180	LHT7; LHT7 (Lys/His transporter 7); amino acid transmembrane transporter
Bra035938	1.48e-16	0.59131	0.577	0.244	4.47e-12	V2	AT5G61190	zinc finger protein-related
Bra020569	1.5e-16	0.96396	0.638	0.32	4.53e-12	V2	AT5G27930	protein phosphatase 2C, putative / PP2C, putative
Bra023741	1.59e-16	1.66958	0.662	0.353	4.8e-12	V2	osa:4344572	Os08g0127700; K12819 pre-mRNA-processing factor SLU7
Bra001067	1.6e-16	0.93217	0.538	0.227	4.82e-12	V2	AT3G02840	immediate-early fungal elicitor family protein
Bra035505	1.82e-16	0.877818	0.946	0.747	5.5e-12	V2	AT1G32920	hypothetical protein
Bra033152	2.09e-16	1.43736	0.369	0.1	6.31e-12	V2	AT4G11210	disease resistance-responsive family protein / dirigent family protein
Bra017464	2.61e-16	0.588156	0.577	0.254	7.89e-12	V2	AT2G01180	ATPAP1; ATPAP1 (PHOSPHATIDIC ACID PHOSPHATASE 1); phosphatidate phosphatase (EC:3.1.3.4)
Bra020011	2.81e-16	0.601857	0.485	0.181	8.48e-12	V2	AT1G09575	hypothetical protein
Bra007885	3.14e-16	1.40739	0.554	0.249	9.48e-12	V2	AT1G69840	band 7 family protein
Bra027328	3.49e-16	0.609349	0.277	0.062	1.05e-11	V2	AT3G14570	ATGSL04 (glucan synthase-like 4);CALS8, 1,3-beta-glucan synthase/ transferase, transferring glycosyl groups; K11000 callose synthase [EC:2.4.1.-]
Bra018860	4.24e-16	0.684045	0.746	0.43	1.28e-11	V2	AT1G50600	SCL5; SCL5; transcription factor
Bra025795	5.05e-16	1.00984	0.5	0.207	1.53e-11	V2	AT1G20140	ASK4; ASK4 (ARABIDOPSIS SKP1-LIKE 4); protein binding / ubiquitin-protein ligase; K03094 S-phase kinase-associated protein 1
Bra023984	5.31e-16	0.908494	0.762	0.471	1.6e-11	V2	AT4G31780	MGD1; MGD1 (MONOGALACTOSYL DIACYLGLYCEROL SYNTHASE 1); 1,2-diacylglycerol 3-beta-galactosyltransferase/ UDP-galactosyltransferase/ UDP-glycosyltransferase/ transferase, transferring glycosyl groups (EC:2.4.1.46); K03715 1,2-diacylglycerol 3-beta-galactosyltransferase [EC:2.4.1.46]
Bra027981	5.47e-16	1.13239	0.808	0.557	1.65e-11	V2	AT5G42380	CML37; CML37 (CALMODULIN LIKE 37); calcium ion binding; K13448 calcium-binding protein CML
Bra024284	6.14e-16	1.05345	0.915	0.849	1.85e-11	V2	AT5G64310	AGP1; AGP1 (ARABINOGALACTAN PROTEIN 1)
Bra023336	6.28e-16	1.42708	0.846	0.603	1.9e-11	V2	AT5G11670	ATNADP-ME2 (NADP-malic enzyme 2); malate dehydrogenase (oxaloacetate-decarboxylating) (NADP+)/ malic enzyme/ oxidoreductase, acting on NADH or NADPH, NAD or NADP as acceptor; K00029 malate dehydrogenase (oxaloacetate-decarboxylating)(NADP+) [EC:1.1.1.40]
Bra022905	6.66e-16	0.674795	0.654	0.311	2.01e-11	V2	AT2G32800	AP4.3A; AP4.3A; ATP binding / protein kinase/ protein serine/threonine kinase/ protein tyrosine kinase
Bra011700	7.89e-16	0.63697	0.562	0.226	2.38e-11	V2	AT4G36710	ARABIDOPSIS THALIANA HAIRY MERISTEM 4, ATHAM4, HAM4, SCARECROW-LIKE 15, SCL15
Bra015276	8.74e-16	0.632602	0.754	0.468	2.64e-11	V2	AT1G65660	SMP1; SMP1 (SWELLMAP 1); nucleic acid binding / single-stranded RNA binding; K12819 pre-mRNA-processing factor SLU7
Bra004630	9.2e-16	0.713795	0.677	0.373	2.78e-11	V2	AT2G41630	TFIIB; TFIIB (TRANSCRIPTION FACTOR II B); RNA polymerase II transcription factor/ protein binding / transcription regulator/ translation initiation factor/ zinc ion binding; K03124 transcription initiation factor TFIIB
Bra024283	9.83e-16	0.960626	0.738	0.43	2.97e-11	V2	AT5G64300	ATGCH; ATGCH; 3,4-dihydroxy-2-butanone-4-phosphate synthase/ GTP cyclohydrolase II (EC:3.5.4.25); K14652 3,4-dihydroxy 2-butanone 4-phosphate synthase / GTP cyclohydrolase II [EC:4.1.99.12 3.5.4.25]
Bra029278	1.18e-15	1.24136	0.515	0.232	3.55e-11	V2	AT5G62180	AtCXE20 (Arabidopsis thaliana carboxyesterase 20); carboxylesterase
Bra031554	1.22e-15	1.32559	0.662	0.338	3.68e-11	V2	AT1G07135	glycine-rich protein
Bra003006	1.25e-15	0.764553	0.738	0.45	3.79e-11	V2	AT5G54170	hypothetical protein
Bra035148	1.36e-15	1.12644	0.892	0.821	4.11e-11	V2	AT1G80840	WRKY40; WRKY40; transcription factor
Bra037299	1.54e-15	0.627398	0.623	0.302	4.67e-11	V2	AT2G16485	DNA binding / nucleic acid binding / protein binding / zinc ion binding
Bra009944	2.54e-15	0.714641	0.738	0.462	7.66e-11	V2	AT5G27760	hypoxia-responsive family protein
Bra021497	2.56e-15	1.18801	0.423	0.138	7.73e-11	V2	AT5G49040	disease resistance-responsive protein-related / dirigent protein-related
Bra018268	2.62e-15	0.820324	0.815	0.607	7.93e-11	V2	AT2G31200	ADF6; ADF6 (ACTIN DEPOLYMERIZING FACTOR 6); actin binding
Bra028632	2.7e-15	1.20059	0.746	0.424	8.17e-11	V2	AT5G09450	pentatricopeptide (PPR) repeat-containing protein
Bra017351	2.72e-15	1.15953	0.277	0.067	8.22e-11	V2	AT3G25770	AOC2; AOC2 (ALLENE OXIDE CYCLASE 2); allene-oxide cyclase (EC:5.3.99.6); K10525 allene oxide cyclase [EC:5.3.99.6]
Bra011720	2.92e-15	0.608723	0.762	0.429	8.84e-11	V2	AT4G37180	myb family transcription factor
Bra005522	3.37e-15	1.17753	0.692	0.441	1.02e-10	V2	AT2G33150	PKT3; PKT3 (PEROXISOMAL 3-KETOACYL-COA THIOLASE 3); acetyl-CoA C-acyltransferase (EC:2.3.1.16); K07513 acetyl-CoA acyltransferase 1 [EC:2.3.1.16]
Bra027377	3.61e-15	0.962343	0.838	0.642	1.09e-10	V2	AT3G14050	RSH2; RSH2 (RELA-SPOT HOMOLOG 2); GTP diphosphokinase
Bra011645	3.66e-15	0.728125	0.723	0.47	1.11e-10	V2	AT4G35860	ATGB2;ATRAB2C;ATRABB1B;GB2;GTP-BINDING 2;GTP-binding 2
Bra020284	4.1e-15	1.16773	0.708	0.352	1.24e-10	V2	AT5G59820	RHL41; RHL41 (RESPONSIVE TO HIGH LIGHT 41); nucleic acid binding / transcription factor/ zinc ion binding
Bra032084	4.81e-15	0.972881	0.838	0.606	1.45e-10	V2	AT2G24570	WRKY17; WRKY17; calmodulin binding / transcription factor
Bra002537	6.63e-15	0.810112	0.646	0.328	2e-10	V2	AT5G59730	ATEXO70H7 (EXOCYST SUBUNIT EXO70 FAMILY PROTEIN H7); protein binding
Bra005104	6.63e-15	0.926892	0.708	0.407	2e-10	V2	AT2G38470	WRKY33; WRKY33; transcription factor; K13424 WRKY transcription factor 33
Bra031924	7.51e-15	0.905269	0.977	0.857	2.27e-10	V2	AT5G64310	AGP1; AGP1 (ARABINOGALACTAN PROTEIN 1)
Bra009542	7.73e-15	1.03921	0.877	0.792	2.33e-10	V2	AT5G03240	UBQ3; UBQ3 (POLYUBIQUITIN 3); protein binding
Bra004994	8.29e-15	1.24754	0.831	0.693	2.5e-10	V2	AT2G40000	HSPRO2; HSPRO2 (ARABIDOPSIS ORTHOLOG OF SUGAR BEET HS1 PRO-1 2)
Bra016169	8.67e-15	0.615348	0.538	0.215	2.62e-10	V2	AT1G71000	heat shock protein binding
Bra026845	9.65e-15	0.733673	0.762	0.503	2.92e-10	V2	--	--
Bra035198	1.03e-14	0.766268	0.762	0.439	3.1e-10	V2	AT1G80110	ATPP2-B11 (ARABIDOPSIS THALIANA PHLOEM PROTEIN 2-B11); carbohydrate binding
Bra016190	1.05e-14	0.6048	0.692	0.372	3.18e-10	V2	AT1G70750	hypothetical protein
Bra034748	1.14e-14	0.711556	0.846	0.654	3.45e-10	V2	AT3G12630	zinc finger (AN1-like) family protein
Bra017130	1.26e-14	0.759982	0.546	0.262	3.8e-10	V2	AT2G38290	ATAMT2; ATAMT2 (AMMONIUM TRANSPORTER 2); ammonium transmembrane transporter/ high affinity secondary active ammonium transmembrane transporter
Bra014328	1.26e-14	0.655858	0.677	0.368	3.8e-10	V2	AT2G01290	ribose-5-phosphate isomerase (EC:5.3.1.6); K01807 ribose 5-phosphate isomerase A [EC:5.3.1.6]
Bra006115	1.35e-14	0.957137	0.846	0.724	4.09e-10	V2	AT5G11740	AGP15; AGP15 (ARABINOGALACTAN PROTEIN 15)
Bra024988	1.44e-14	0.878902	0.692	0.402	4.35e-10	V2	AT5G46870	RNA recognition motif (RRM)-containing protein
Bra019052	1.44e-14	0.973743	0.715	0.399	4.35e-10	V2	AT4G27410	RD26; RD26 (RESPONSIVE TO DESICCATION 26); transcription activator/ transcription factor
Bra029869	1.5e-14	0.787898	0.708	0.369	4.52e-10	V2	AT3G10815	zinc finger (C3HC4-type RING finger) family protein
Bra035303	1.53e-14	0.607464	0.838	0.614	4.62e-10	V2	AT5G42570	hypothetical protein
Bra037247	1.55e-14	0.916711	0.477	0.188	4.69e-10	V2	AT2G17880	DNAJ heat shock protein, putative
Bra020114	1.56e-14	1.22377	0.731	0.449	4.71e-10	V2	AT5G20630	GER3; GER3 (GERMIN 3); oxalate oxidase
Bra034648	1.6e-14	0.661913	0.815	0.536	4.84e-10	V2	AT4G34710	ADC2; ADC2 (ARGININE DECARBOXYLASE 2); arginine decarboxylase (EC:4.1.1.19); K01583 arginine decarboxylase [EC:4.1.1.19]
Bra028633	2.42e-14	1.06856	0.823	0.58	7.32e-10	V2	AT5G64310	AGP1; AGP1 (ARABINOGALACTAN PROTEIN 1)
Bra002138	2.46e-14	0.593591	0.731	0.439	7.43e-10	V2	AT5G18150	hypothetical protein
Bra024886	2.52e-14	0.655781	0.715	0.418	7.6e-10	V2	AT2G01450	ATMPK17; MAP kinase; K00924 [EC:2.7.1.-]
Bra006288	2.91e-14	0.798024	0.592	0.281	8.79e-10	V2	AT5G15190	hypothetical protein
Bra039980	2.95e-14	0.808932	0.462	0.178	8.91e-10	V2	AT2G29420	ATGSTU7 (ARABIDOPSIS THALIANA GLUTATHIONE S-TRANSFERASE TAU 7); glutathione transferase
Bra013470	3.31e-14	1.65745	0.654	0.382	1e-09	V2	AT4G20780	calcium-binding protein, putative; K13448 calcium-binding protein CML
Bra015687	4.16e-14	0.649356	0.738	0.443	1.26e-09	V2	AT1G77180	chromatin protein family; K06063 SNW domain-containing protein 1
Bra040216	4.23e-14	0.898469	0.9	0.741	1.28e-09	V2	AT3G05500	rubber elongation factor (REF) family protein
Bra031241	4.43e-14	0.70403	0.669	0.361	1.34e-09	V2	AT3G20898	hypothetical protein
Bra004960	4.46e-14	0.594445	0.808	0.53	1.35e-09	V2	AT2G46080	hypothetical protein
Bra020023	4.51e-14	0.599786	0.285	0.072	1.36e-09	V2	AT1G09460	glucan endo-1,3-beta-glucosidase-related
Bra021636	5.07e-14	0.690316	0.354	0.113	1.53e-09	V2	AT2G30490	C4H; C4H (CINNAMATE-4-HYDROXYLASE); trans-cinnamate 4-monooxygenase (EC:1.14.13.11); K00487 trans-cinnamate 4-monooxygenase [EC:1.14.13.11]
Bra020159	5.83e-14	0.820371	0.638	0.335	1.76e-09	V2	AT5G21940	hypothetical protein
Bra040605	6.03e-14	0.6171	0.5	0.204	1.82e-09	V2	AT3G02840	immediate-early fungal elicitor family protein
Bra003664	6.42e-14	0.860944	0.531	0.254	1.94e-09	V2	AT1G77885	hypothetical protein
Bra009672	6.7e-14	0.951498	0.277	0.074	2.02e-09	V2	AT5G23370	GRAM domain-containing protein / ABA-responsive protein-related
Bra015805	7.52e-14	1.26687	0.777	0.537	2.27e-09	V2	AT1G75860	hypothetical protein
Bra034736	7.81e-14	0.72644	0.815	0.574	2.36e-09	V2	AT3G12740	ALIS1; ALIS1 (ALA-INTERACTING SUBUNIT 1); phospholipid transporter
Bra002944	8.57e-14	0.797435	0.892	0.761	2.59e-09	V2	AT5G54940	eukaryotic translation initiation factor SUI1, putative
Bra024539	8.81e-14	0.930572	0.808	0.557	2.66e-09	V2	AT1G22810	AP2 domain-containing transcription factor, putative
Bra022751	1e-13	0.784046	0.669	0.39	3.03e-09	V2	AT5G50920	CLPC1; CLPC1; ATP binding / ATP-dependent peptidase/ ATPase; K03696 ATP-dependent Clp protease ATP-binding subunit ClpC
Bra033324	1.13e-13	0.985595	0.738	0.482	3.42e-09	V2	AT1G02400	GA2OX6; GA2OX6 (GIBBERELLIN 2-OXIDASE 6); gibberellin 2-beta-dioxygenase
Bra017272	1.16e-13	1.29347	0.623	0.335	3.51e-09	V2	AT2G35980	YLS9; YLS9 (YELLOW-LEAF-SPECIFIC GENE 9)
Bra015120	1.26e-13	0.921044	0.723	0.469	3.79e-09	V2	AT3G25250	AGC2-1; AGC2-1 (OXIDATIVE SIGNAL-INDUCIBLE1); kinase
Bra002021	1.27e-13	0.704431	0.531	0.249	3.83e-09	V2	AT2G17120	LYM2; LYM2 (LYSM DOMAIN GPI-ANCHORED PROTEIN 2 PRECURSOR)
Bra000884	1.81e-13	1.42365	0.808	0.631	5.48e-09	V2	AT1G02820	late embryogenesis abundant 3 family protein / LEA3 family protein
Bra005775	1.96e-13	1.03455	0.708	0.445	5.93e-09	V2	AT5G03630	ATMDAR2; monodehydroascorbate reductase (NADH); K08232 monodehydroascorbate reductase (NADH) [EC:1.6.5.4]
Bra040445	2.45e-13	0.706511	0.8	0.539	7.4e-09	V2	AT3G63310	glutamate binding
Bra031128	2.54e-13	1.24036	0.715	0.442	7.68e-09	V2	AT2G20562	TAX2;TAXIMIN 2
Bra012530	2.6e-13	1.30122	0.769	0.549	7.85e-09	V2	AT4G19880	hypothetical protein
Bra024848	3.13e-13	0.909378	0.769	0.539	9.46e-09	V2	AT2G01850	EXGT-A3; hydrolase, acting on glycosyl bonds / xyloglucan:xyloglucosyl transferase; K08235 xyloglucan:xyloglucosyl transferase [EC:2.4.1.207]
Bra016823	3.52e-13	0.58746	0.754	0.42	1.07e-08	V2	AT1G11670	MATE efflux family protein
Bra036327	3.64e-13	0.925385	0.669	0.343	1.1e-08	V2	AT4G01540	NTM1; NTM1 (NAC WITH TRANSMEMBRANE MOTIF1); transcription activator/ transcription factor
Bra006084	3.72e-13	0.631536	0.669	0.364	1.13e-08	V2	AT5G10980	H3.3;HISTONE 3.3;HTR8
Bra026294	3.97e-13	0.731891	0.892	0.773	1.2e-08	V2	AT4G27970	SLAH2; SLAH2 (SLAC1 HOMOLOGUE 2); transporter
Bra034705	4.32e-13	0.91082	0.708	0.429	1.31e-08	V2	AT3G13110	ATSERAT2;2 (SERINE ACETYLTRANSFERASE 2;2); serine O-acetyltransferase (EC:2.3.1.30); K00640 serine O-acetyltransferase [EC:2.3.1.30]
Bra027469	4.64e-13	0.581832	0.946	0.918	1.4e-08	V2	AT5G42980	ATTRX3; ATTRX3 (THIOREDOXIN 3); oxidoreductase, acting on sulfur group of donors, disulfide as acceptor
Bra007912	5.43e-13	0.808534	0.623	0.321	1.64e-08	V2	AT1G70410	BCA4; carbonic anhydrase, putative / carbonate dehydratase, putative (EC:4.2.1.1); K01673 carbonic anhydrase [EC:4.2.1.1]
Bra005860	6.07e-13	0.630074	0.415	0.161	1.83e-08	V2	AT5G05600	oxidoreductase, 2OG-Fe(II) oxygenase family protein (EC:1.14.11.9)
Bra023742	6.42e-13	0.875273	0.5	0.201	1.94e-08	V2	AT3G23250	MYB15; MYB15 (MYB DOMAIN PROTEIN 15); DNA binding / transcription factor
Bra026761	6.5e-13	0.611442	0.754	0.438	1.96e-08	V2	AT1G15430	hypothetical protein
Bra016733	6.65e-13	0.956375	0.423	0.167	2.01e-08	V2	AT1G13340	hypothetical protein
Bra001249	6.85e-13	0.684872	0.831	0.632	2.07e-08	V2	AT3G07390	AIR12; AIR12; extracellular matrix structural constituent
Bra008242	6.95e-13	0.85853	0.931	0.745	2.1e-08	V2	AT1G76180	ERD14; ERD14 (EARLY RESPONSE TO DEHYDRATION 14); calcium ion binding
Bra023294	7.14e-13	0.605641	0.962	0.868	2.16e-08	V2	AT1G32920	hypothetical protein
Bra021847	1.05e-12	0.657388	0.769	0.446	3.16e-08	V2	AT2G33380	ATRD20;Arabidopsis thaliana caleosin 3;AtCLO3;CALEOSIN 3;CLO-3;CLO3;PEROXYGENASE 3;PXG3;RD20;RESPONSIVE TO DESICCATION 20;caleosin 3
Bra007887	1.08e-12	0.677137	0.692	0.371	3.27e-08	V2	AT1G69890	hypothetical protein
Bra036416	1.15e-12	0.626437	0.585	0.287	3.48e-08	V2	AT3G03990	esterase/lipase/thioesterase family protein
Bra034592	1.36e-12	0.821969	0.838	0.677	4.12e-08	V2	AT4G33920	protein phosphatase 2C family protein / PP2C family protein
Bra034996	1.48e-12	0.66267	0.715	0.41	4.47e-08	V2	AT3G44190	pyridine nucleotide-disulphide oxidoreductase family protein
Bra039565	1.49e-12	0.583608	0.331	0.106	4.51e-08	V2	AT4G15120	VQ motif-containing protein
Bra038728	1.57e-12	0.821009	0.623	0.339	4.74e-08	V2	AT3G12510	hypothetical protein
Bra000651	1.71e-12	1.47354	0.446	0.197	5.16e-08	V2	AT4G08555	hypothetical protein
Bra011656	1.92e-12	0.724278	0.777	0.489	5.81e-08	V2	AT4G36040	DNAJ heat shock N-terminal domain-containing protein (J11)
Bra014427	2.5e-12	0.657274	0.915	0.802	7.55e-08	V2	AT3G61640	AGP20; AGP20
Bra019827	2.55e-12	0.611977	0.492	0.224	7.69e-08	V2	AT1G13360	hypothetical protein
Bra003984	2.96e-12	1.04252	0.9	0.809	8.95e-08	V2	AT1G66580	60S ribosomal protein L10 (RPL10C); K02866 large subunit ribosomal protein L10e
Bra001457	3.19e-12	0.84323	0.946	0.851	9.63e-08	V2	AT3G12580	HSP70; HSP70 (heat shock protein 70); ATP binding; K03283 heat shock 70kDa protein 1/8
Bra017713	3.22e-12	0.859311	0.638	0.353	9.72e-08	V2	AT4G35480	RHA3B; RHA3B; protein binding / zinc ion binding
Bra011282	3.29e-12	0.735159	0.908	0.738	9.93e-08	V2	AT4G31550	WRKY11; WRKY11; calmodulin binding / transcription factor
Bra029602	3.39e-12	0.884311	0.431	0.166	1.02e-07	V2	--	--
Bra016233	4.88e-12	0.590495	0.738	0.424	1.47e-07	V2	AT1G70140	ATFH8; ATFH8 (formin 8); actin binding / actin filament binding / profilin binding
Bra016675	5.91e-12	0.806609	0.785	0.487	1.79e-07	V2	AT1G15010	hypothetical protein
Bra012635	6.05e-12	0.596236	0.677	0.392	1.83e-07	V2	AT4G17870	hypothetical protein; K14496 abscisic acid receptor PYR/PYL family
Bra028645	6.12e-12	0.836707	0.862	0.77	1.85e-07	V2	AT5G08790	ATAF2; ATAF2; transcription activator
Bra017215	6.65e-12	1.31886	0.5	0.255	2.01e-07	V2	AT2G36950	heavy-metal-associated domain-containing protein
Bra025324	8.07e-12	1.04797	0.477	0.228	2.44e-07	V2	AT3G28210	PMZ; SAP12; PMZ; zinc ion binding
Bra017839	8.1e-12	0.754176	0.931	0.775	2.45e-07	V2	AT4G37610	BT5; BT5 (BTB AND TAZ DOMAIN PROTEIN 5); protein binding / transcription regulator
Bra018998	9.52e-12	0.782297	0.654	0.345	2.88e-07	V2	AT1G52890	ANAC019 (Arabidopsis NAC domain containing protein 19); transcription factor
Bra035143	1.02e-11	0.758595	0.731	0.437	3.07e-07	V2	AT1G80920	J8; J8; heat shock protein binding / unfolded protein binding
Bra039529	1.09e-11	0.854351	0.823	0.626	3.3e-07	V2	AT5G45020	hypothetical protein; K07393 putative glutathione S-transferase
Bra040899	1.11e-11	0.633937	0.808	0.559	3.34e-07	V2	AT5G21090	leucine-rich repeat protein, putative
Bra038521	1.23e-11	1.16171	0.715	0.475	3.73e-07	V2	AT2G22470	AGP2; AGP2 (ARABINOGALACTAN PROTEIN 2)
Bra026170	1.31e-11	0.871158	0.769	0.474	3.97e-07	V2	AT1G15010	hypothetical protein
Bra010665	1.41e-11	0.700854	0.823	0.616	4.25e-07	V2	AT4G39730	lipid-associated family protein
Bra012345	1.43e-11	1.08527	0.569	0.294	4.33e-07	V2	AT1G22810	AP2 domain-containing transcription factor, putative
Bra015419	1.96e-11	1.33659	0.7	0.468	5.93e-07	V2	AT2G32210	hypothetical protein
Bra013055	1.99e-11	0.916749	0.823	0.595	6.01e-07	V2	AT2G16720	MYB7; MYB7 (MYB DOMAIN PROTEIN 7); DNA binding / transcription factor; K09422 myb proto-oncogene protein, plant
Bra006416	2.1e-11	0.754629	0.554	0.264	6.35e-07	V2	AT5G17650	GLYCINE AND PROLINE RICH PROTEIN 4, GPRP4; glycine/proline-rich protein
Bra035150	2.1e-11	1.30814	0.438	0.203	6.36e-07	V2	AT1G80820	CCR2; CCR2 (CINNAMOYL COA REDUCTASE); cinnamoyl-CoA reductase; K09753 cinnamoyl-CoA reductase [EC:1.2.1.44]
Bra023510	2.24e-11	1.1006	0.585	0.327	6.76e-07	V2	AT5G15190	hypothetical protein
Bra013206	2.24e-11	0.654983	0.946	0.751	6.78e-07	V2	AT1G54410	dehydrin family protein
Bra020229	2.28e-11	0.981682	0.815	0.613	6.89e-07	V2	AT5G60800	heavy-metal-associated domain-containing protein
Bra037368	2.32e-11	1.23335	0.738	0.515	7.01e-07	V2	AT4G01250	WRKY22; WRKY22; transcription factor; K13425 WRKY transcription factor 22
Bra039217	2.5e-11	0.646991	0.346	0.128	7.55e-07	V2	AT2G23810	TET8; TET8 (TETRASPANIN8)
Bra028972	2.71e-11	1.53956	0.6	0.368	8.2e-07	V2	AT5G55560	protein kinase family protein
Bra029145	2.72e-11	0.889304	0.662	0.409	8.21e-07	V2	AT5G52050	MATE efflux protein-related
Bra015986	2.79e-11	1.02937	0.808	0.636	8.43e-07	V2	AT1G73540	atnudt21 (Arabidopsis thaliana Nudix hydrolase homolog 21); hydrolase
Bra002283	2.81e-11	1.09745	0.654	0.409	8.5e-07	V2	AT5G20230	ATBCB; ATBCB (ARABIDOPSIS BLUE-COPPER-BINDING PROTEIN); copper ion binding / electron carrier
Bra005688	2.92e-11	0.678309	0.438	0.196	8.84e-07	V2	AT5G01380	transcription factor
Bra038801	3.22e-11	0.82099	0.508	0.258	9.73e-07	V2	AT4G20780	calcium-binding protein, putative; K13448 calcium-binding protein CML
Bra028635	3.44e-11	1.47857	0.5	0.243	1.04e-06	V2	AT5G09440	EXL4; EXL4 (EXORDIUM LIKE 4)
Bra016561	3.68e-11	0.583583	0.862	0.601	1.11e-06	V2	AT1G18300	atnudt4 (Arabidopsis thaliana Nudix hydrolase homolog 4); hydrolase
Bra003373	3.93e-11	0.666128	0.415	0.183	1.19e-06	V2	AT3G59350	CARK5, MAZ, MAZZA;serine/threonine protein kinase, putative
Bra039433	4.22e-11	1.4397	0.669	0.436	1.27e-06	V2	AT3G05500	rubber elongation factor (REF) family protein
Bra007494	4.39e-11	0.766255	0.885	0.687	1.33e-06	V2	AT3G59940	kelch repeat-containing F-box family protein
Bra037470	4.7e-11	0.836403	0.592	0.332	1.42e-06	V2	AT5G48657	defense protein-related
Bra040870	4.7e-11	0.591544	0.808	0.505	1.42e-06	V2	AT2G17840	ERD7; ERD7 (EARLY-RESPONSIVE TO DEHYDRATION 7)
Bra000508	4.75e-11	0.622995	0.669	0.397	1.43e-06	V2	AT2G27500	glycosyl hydrolase family 17 protein
Bra023398	5.69e-11	0.637011	0.8	0.533	1.72e-06	V2	AT5G13200	GRAM domain-containing protein / ABA-responsive protein-related
Bra010984	9.41e-11	0.685183	0.9	0.745	2.84e-06	V2	AT1G25275	hypothetical protein
Bra000064	1.05e-10	0.678912	0.815	0.596	3.18e-06	V2	AT2G38470	WRKY33; WRKY33; transcription factor; K13424 WRKY transcription factor 33
Bra001899	1.08e-10	0.643418	0.577	0.301	3.27e-06	V2	AT3G23030	IAA2; IAA2 (INDOLE-3-ACETIC ACID INDUCIBLE 2); transcription factor
Bra005687	1.15e-10	0.859531	0.738	0.546	3.48e-06	V2	AT5G01410	RSR4; RSR4 (REDUCED SUGAR RESPONSE 4); protein heterodimerization/ protein homodimerization; K06215 pyridoxine biosynthesis protein [EC:4.-.-.-]
Bra009184	1.5e-10	0.72986	0.923	0.811	4.53e-06	V2	AT5G06320	NHL3; NHL3
Bra010075	1.53e-10	0.9641	0.792	0.606	4.63e-06	V2	AT5G62350	invertase/pectin methylesterase inhibitor family protein / DC 1.2 homolog (FL5-2I22)
Bra040169	1.58e-10	0.611682	0.631	0.348	4.78e-06	V2	AT4G17615	CBL1; CBL1 (CALCINEURIN B-LIKE PROTEIN 1); calcium ion binding; K06268 protein phosphatase 3, regulatory subunit
Bra010388	1.78e-10	0.826202	0.8	0.694	5.38e-06	V2	AT4G27970	SLAH2; SLAH2 (SLAC1 HOMOLOGUE 2); transporter
Bra009013	1.92e-10	0.691927	0.862	0.719	5.79e-06	V2	AT5G10695	hypothetical protein
Bra015607	1.98e-10	0.605739	0.838	0.599	5.99e-06	V2	AT1G47710	serpin, putative / serine protease inhibitor, putative
Bra002375	2.11e-10	0.949157	0.869	0.681	6.38e-06	V2	AT5G21940	hypothetical protein
Bra040274	2.51e-10	0.649671	0.292	0.1	7.59e-06	V2	AT3G06490	MYB108; MYB108 (myb domain protein 108); DNA binding / transcription factor; K09422 myb proto-oncogene protein, plant
Bra000513	3.05e-10	0.871917	0.354	0.139	9.22e-06	V2	--	--
Bra001907	3.26e-10	0.798758	0.723	0.424	9.86e-06	V2	AT3G23250	MYB15; MYB15 (MYB DOMAIN PROTEIN 15); DNA binding / transcription factor
Bra000342	3.4e-10	0.628399	0.677	0.376	1.03e-05	V2	AT2G44130	kelch repeat-containing F-box family protein
Bra005891	3.59e-10	0.938569	0.769	0.53	1.08e-05	V2	AT5G06320	NHL3; NHL3
Bra039384	4.58e-10	0.771174	0.831	0.636	1.38e-05	V2	AT3G13310	DNAJ heat shock N-terminal domain-containing protein
Bra013204	6.59e-10	0.586588	0.754	0.547	1.99e-05	V2	AT2G04520	eukaryotic translation initiation factor 1A, putative / eIF-1A, putative / eIF-4C, putative; K03236 translation initiation factor 1A
Bra034691	1.37e-09	0.596491	0.808	0.53	4.15e-05	V2	AT3G13310	DNAJ heat shock N-terminal domain-containing protein
Bra007018	1.43e-09	0.613938	0.846	0.66	4.32e-05	V2	AT3G53650	HTB6; Histone superfamily protein
Bra031061	1.49e-09	1.59866	0.746	0.595	4.5e-05	V2	AT1G19020	hypothetical protein
Bra025707	1.87e-09	0.977005	0.423	0.197	5.65e-05	V2	AT1G19020	HUP35, HYPOXIA RESPONSE UNKNOWN PROTEIN 35, SDA1, SMALL DEFENSE-ASSOCIATED PROTEIN 1
Bra030494	2.19e-09	0.761275	0.592	0.325	6.61e-05	V2	AT1G01470	LEA14; LEA14 (LATE EMBRYOGENESIS ABUNDANT 14)
Bra025792	2.27e-09	0.665156	0.738	0.45	6.84e-05	V2	AT1G75860	hypothetical protein
Bra023998	2.51e-09	0.74699	0.869	0.796	7.58e-05	V2	AT4G31550	WRKY11; WRKY11; calmodulin binding / transcription factor
Bra033239	2.71e-09	0.607037	0.862	0.681	8.19e-05	V2	AT1G01720	ATAF1; ATAF1; transcription activator/ transcription factor
Bra035320	3.04e-09	0.903326	0.692	0.453	9.18e-05	V2	AT5G42650	AOS; AOS (ALLENE OXIDE SYNTHASE); allene oxide synthase/ hydro-lyase/ oxygen binding (EC:4.2.1.92); K01723 hydroperoxide dehydratase [EC:4.2.1.92]
Bra011877	3.54e-09	0.591805	0.654	0.423	0.000107023	V2	AT4G39090	RD19; RD19 (RESPONSIVE TO DEHYDRATION 19); cysteine-type endopeptidase/ cysteine-type peptidase
Bra006280	3.87e-09	0.746946	0.485	0.254	0.000116948	V2	AT5G15120	hypothetical protein; K10712 cysteamine dioxygenase [EC:1.13.11.19]
Bra025994	5.4e-09	1.16915	0.723	0.525	0.000163065	V2	AT1G17180	ATGSTU25 (GLUTATHIONE S-TRANSFERASE TAU 25); glutathione transferase
Bra030957	5.56e-09	0.624388	0.746	0.533	0.00016809	V2	AT1G53170	ERF8; ERF8; DNA binding / transcription factor/ transcription repressor
Bra010231	5.61e-09	0.650194	0.708	0.471	0.000169587	V2	AT4G31550	WRKY11; WRKY11; calmodulin binding / transcription factor
Bra032174	6.26e-09	0.622122	0.554	0.351	0.000189057	V2	AT2G23320	WRKY15; WRKY15; calmodulin binding / transcription factor
Bra010697	9.21e-09	0.890576	0.585	0.32	0.000278316	V2	AT4G39190	hypothetical protein
Bra036846	1.06e-08	0.77275	0.685	0.453	0.000319273	V2	AT3G50930	BCS1; BCS1 (CYTOCHROME BC1 SYNTHESIS); ATP binding / ATPase/ nucleoside-triphosphatase/ nucleotide binding
Bra035561	1.55e-08	0.821859	0.623	0.4	0.000467071	V2	AT5G55180	glycosyl hydrolase family 17 protein
Bra000544	1.67e-08	0.693111	0.738	0.503	0.000504079	V2	AT2G26530	AR781; AR781
Bra015013	1.69e-08	0.63456	0.677	0.441	0.000511468	V2	AT3G24080	KRR1 family protein; K14786 protein KRI1
Bra027928	1.71e-08	0.939654	0.654	0.412	0.000517788	V2	AT1G56580	hypothetical protein
Bra036972	2.15e-08	0.587146	0.831	0.679	0.0006492	V2	AT4G33920	protein phosphatase 2C family protein / PP2C family protein
Bra033411	2.48e-08	0.620675	0.338	0.146	0.000748267	V2	AT1G03590	catalytic/ protein serine/threonine phosphatase
Bra027243	2.89e-08	0.887924	0.915	0.729	0.000874325	V2	AT4G27450	hypothetical protein
Bra011201	2.99e-08	0.996811	0.723	0.516	0.000904907	V2	AT4G30530	defense-related protein, putative
Bra028361	3.08e-08	0.643886	0.892	0.719	0.000930715	V2	AT3G24100	BIA
Bra020203	3.53e-08	0.652979	0.762	0.554	0.00106792	V2	AT5G22630	ADT5; ADT5 (arogenate dehydratase 5); arogenate dehydratase/ prephenate dehydratase (EC:4.2.1.91)
Bra037477	3.93e-08	0.734706	0.831	0.613	0.00118793	V2	AT5G48570	peptidyl-prolyl cis-trans isomerase, putative / FK506-binding protein, putative; K01802 peptidylprolyl isomerase [EC:5.2.1.8]
Bra013476	4.22e-08	0.613553	0.854	0.69	0.00127553	V2	AT4G20830	FAD-binding domain-containing protein
Bra009370	4.67e-08	0.616812	0.862	0.739	0.0014107	V2	AT5G08790	ATAF2; ATAF2; transcription activator
Bra008187	5.27e-08	0.686625	0.823	0.73	0.00159109	V2	AT1G75280	isoflavone reductase, putative; K00224 [EC:1.3.1.-]
Bra025953	5.9e-08	0.880127	0.385	0.187	0.00178136	V2	AT1G17710	phosphatase
Bra004171	7.55e-08	0.693765	0.8	0.527	0.00228202	V2	AT1G66500	zinc finger (C2H2-type) family protein
Bra025995	9.93e-08	0.691771	0.308	0.132	0.00299917	V2	AT1G17170	ATGSTU24 (GLUTATHIONE S-TRANSFERASE TAU 24); glutathione binding / glutathione transferase
Bra027501	1.01e-07	0.836319	0.738	0.507	0.00303876	V2	AT5G43650	basic helix-loop-helix (bHLH) family protein
Bra010977	1.1e-07	0.717078	0.608	0.341	0.00332746	V2	AT1G24735	O-methyltransferase (EC:2.1.1.104); K00588 caffeoyl-CoA O-methyltransferase [EC:2.1.1.104]
Bra031763	1.23e-07	0.603033	0.715	0.521	0.00370478	V2	AT1G61560	MLO6; MLO6 (MILDEW RESISTANCE LOCUS O 6); calmodulin binding; K08472 mlo protein
Bra019741	1.26e-07	1.45866	0.254	0.093	0.0037927	V2	AT1G62480	vacuolar calcium-binding protein-related
Bra004062	2.08e-07	0.89761	0.615	0.409	0.0062794	V2	AT1G67920	hypothetical protein
Bra002422	2.52e-07	1.3305	0.746	0.514	0.00760822	V2	AT5G22580	hypothetical protein
Bra027319	3.32e-07	0.868442	0.308	0.139	0.0100308	V2	AT3G14690	CYP72A15; electron carrier/ heme binding / iron ion binding / monooxygenase/ oxygen binding
Bra030231	3.6e-07	0.66973	0.869	0.643	0.0108889	V2	AT2G22500	UCP5; UCP5 (UNCOUPLING PROTEIN 5); binding
Bra008101	7.73e-07	0.624297	0.846	0.674	0.023361	V2	AT1G73540	atnudt21 (Arabidopsis thaliana Nudix hydrolase homolog 21); hydrolase
Bra006613	7.92e-07	0.719931	0.277	0.12	0.0239267	V2	AT5G22140	pyridine nucleotide-disulphide oxidoreductase family protein
Bra000913	9.98e-07	0.897668	0.508	0.288	0.0301547	V2	AT4G01870	tolB protein-related
Bra019961	1.31e-06	0.607639	0.538	0.33	0.0394982	V2	AT1G10140	hypothetical protein
Bra004824	1.87e-62	3.21216	0.907	0.28	5.66e-58	V3	AT2G44300	GLYCOSYLPHOSPHATIDYLINOSITOL-ANCHORED LIPID PROTEIN TRANSFER 14, LTPG14
Bra023027	1.42e-59	3.09475	0.611	0.078	4.28e-55	V3	AT2G35760	integral membrane family protein
Bra014853	5.34e-57	3.29384	0.713	0.124	1.61e-52	V3	AT3G53980	protease inhibitor/seed storage/lipid transfer protein (LTP) family protein
Bra017624	6.7e-48	2.68989	0.898	0.367	2.02e-43	V3	AT4G34050	caffeoyl-CoA 3-O-methyltransferase, putative (EC:2.1.1.104); K00588 caffeoyl-CoA O-methyltransferase [EC:2.1.1.104]
Bra000312	1.8e-46	1.95431	0.574	0.095	5.43e-42	V3	AT2G43600	glycoside hydrolase family 19 protein
Bra034600	2.68e-46	2.39655	0.963	0.584	8.11e-42	V3	AT4G34050	caffeoyl-CoA 3-O-methyltransferase, putative (EC:2.1.1.104); K00588 caffeoyl-CoA O-methyltransferase [EC:2.1.1.104]
Bra022425	5.77e-46	2.69926	0.917	0.427	1.74e-41	V3	AT3G19450	ATCAD4; ATCAD4; cinnamyl-alcohol dehydrogenase (EC:1.1.1.195); K00083 cinnamyl-alcohol dehydrogenase [EC:1.1.1.195]
Bra022308	2.79e-45	2.54783	0.731	0.194	8.43e-41	V3	AT3G18280	TED4; protease inhibitor/seed storage/lipid transfer protein (LTP) family protein
Bra029831	6.52e-42	2.29679	0.62	0.136	1.97e-37	V3	AT3G10340	PAL4; PAL4 (Phenylalanine ammonia-lyase 4); ammonia ligase/ ammonia-lyase/ catalytic (EC:4.3.1.5 4.3.1.24); K10775 phenylalanine ammonia-lyase [EC:4.3.1.24]
Bra008019	4.26e-39	2.36997	0.759	0.254	1.29e-34	V3	AT1G72230	plastocyanin-like domain-containing protein
Bra009536	9.6e-39	2.51708	0.926	0.622	2.9e-34	V3	AT5G03300	ADK2; ADK2 (ADENOSINE KINASE 2); adenosine kinase/ copper ion binding / kinase (EC:2.7.1.20); K00856 adenosine kinase [EC:2.7.1.20]
Bra022803	1.06e-38	2.62729	0.694	0.199	3.21e-34	V3	AT2G30490	C4H; C4H (CINNAMATE-4-HYDROXYLASE); trans-cinnamate 4-monooxygenase (EC:1.14.13.11); K00487 trans-cinnamate 4-monooxygenase [EC:1.14.13.11]
Bra004746	1.27e-36	3.28627	0.519	0.098	3.83e-32	V3	AT2G43120	pirin, putative; K06911
Bra024074	6.72e-35	2.22445	0.583	0.142	2.03e-30	V3	--	--
Bra021637	5.82e-34	1.99892	0.787	0.339	1.76e-29	V3	AT2G30490	C4H; C4H (CINNAMATE-4-HYDROXYLASE); trans-cinnamate 4-monooxygenase (EC:1.14.13.11); K00487 trans-cinnamate 4-monooxygenase [EC:1.14.13.11]
Bra030429	1.04e-33	2.10579	0.75	0.305	3.15e-29	V3	AT1G51680	4CL1; 4CL1 (4-COUMARATE:COA LIGASE 1); 4-coumarate-CoA ligase (EC:6.2.1.12); K01904 4-coumarate--CoA ligase [EC:6.2.1.12]
Bra017210	2.02e-33	2.14625	0.731	0.283	6.12e-29	V3	AT2G37040	pal1; pal1 (Phe ammonia lyase 1); phenylalanine ammonia-lyase (EC:4.3.1.5 4.3.1.24); K10775 phenylalanine ammonia-lyase [EC:4.3.1.24]
Bra005221	7.79e-33	2.05784	0.62	0.183	2.35e-28	V3	AT2G37040	pal1; pal1 (Phe ammonia lyase 1); phenylalanine ammonia-lyase (EC:4.3.1.5 4.3.1.24); K10775 phenylalanine ammonia-lyase [EC:4.3.1.24]
Bra006985	1.12e-32	2.32579	0.769	0.341	3.38e-28	V3	AT3G53260	PAL2; PAL2; phenylalanine ammonia-lyase (EC:4.3.1.5 4.3.1.24); K10775 phenylalanine ammonia-lyase [EC:4.3.1.24]
Bra019722	2.34e-32	1.55925	0.926	0.745	7.08e-28	V3	AT3G04120	GAPC1; GAPC1 (GLYCERALDEHYDE-3-PHOSPHATE DEHYDROGENASE C SUBUNIT 1); glyceraldehyde-3-phosphate dehydrogenase (phosphorylating)/ glyceraldehyde-3-phosphate dehydrogenase (EC:1.2.1.12); K00134 glyceraldehyde 3-phosphate dehydrogenase [EC:1.2.1.12]
Bra039747	6.59e-32	1.49353	0.954	0.838	1.99e-27	V3	AT1G65970	TPX2; TPX2 (thioredoxin-dependent peroxidase 2); antioxidant/ oxidoreductase
Bra007991	1.68e-31	1.57004	0.407	0.068	5.09e-27	V3	AT1G71880	SUC1; SUC1 (Sucrose-proton symporter 1); carbohydrate transmembrane transporter/ sucrose:hydrogen symporter/ sugar:hydrogen symporter
Bra017219	3.34e-31	1.84126	0.537	0.134	1.01e-26	V3	AT2G36880	MAT3; MAT3 (methionine adenosyltransferase 3); copper ion binding / methionine adenosyltransferase (EC:2.5.1.6); K00789 S-adenosylmethionine synthetase [EC:2.5.1.6]
Bra008540	1.17e-30	1.93253	0.583	0.162	3.53e-26	V3	AT4G01070	GT72B1; GT72B1; UDP-glucosyltransferase/ UDP-glycosyltransferase/ transferase, transferring glycosyl groups; K08237 hydroquinone glucosyltransferase [EC:2.4.1.218]
Bra018909	6.49e-30	1.05745	0.38	0.059	1.96e-25	V3	AT1G51440	DALL2; lipase class 3 family protein (EC:6.2.1.12)
Bra019245	9.31e-30	1.72662	0.426	0.077	2.81e-25	V3	AT4G24130	hypothetical protein
Bra025210	3.15e-29	1.61371	0.815	0.383	9.51e-25	V3	AT3G26520	TIP2; TIP2 (TONOPLAST INTRINSIC PROTEIN 2); water channel; K09873 aquaporin TIP
Bra022678	3.18e-29	1.7872	0.843	0.498	9.62e-25	V3	AT5G53880	hypothetical protein
Bra011195	6.04e-29	2.35588	0.454	0.092	1.82e-24	V3	--	--
Bra017296	1.05e-28	1.61993	0.602	0.195	3.17e-24	V3	AT2G35760	integral membrane family protein
Bra023084	1.51e-28	1.90966	0.63	0.225	4.57e-24	V3	AT2G36880	MAT3; MAT3 (methionine adenosyltransferase 3); copper ion binding / methionine adenosyltransferase (EC:2.5.1.6); K00789 S-adenosylmethionine synthetase [EC:2.5.1.6]
Bra023002	1.66e-27	1.82568	0.824	0.46	5.01e-23	V3	AT2G35155	catalytic
Bra026090	1.08e-26	1.69852	0.62	0.223	3.28e-22	V3	AT1G15950	CCR1; CCR1 (CINNAMOYL COA REDUCTASE 1); cinnamoyl-CoA reductase (EC:1.2.1.44); K09753 cinnamoyl-CoA reductase [EC:1.2.1.44]
Bra036160	1.26e-26	1.09586	0.491	0.123	3.79e-22	V3	AT5G48810	CB5-D; CB5-D (CYTOCHROME B5 ISOFORM D); heme binding
Bra031389	1.78e-26	1.95225	0.824	0.569	5.39e-22	V3	AT1G22410	2-dehydro-3-deoxyphosphoheptonate aldolase, putative / 3-deoxy-D-arabino-heptulosonate 7-phosphate synthase, putative / DAHP synthetase, putative (EC:2.5.1.54); K01626 3-deoxy-7-phosphoheptulonate synthase [EC:2.5.1.54]
Bra039018	3.14e-26	1.45676	0.88	0.569	9.48e-22	V3	AT2G19760	PRF1; PRF1 (PROFILIN 1); actin binding
Bra020540	1.36e-25	2.06313	0.37	0.067	4.1e-21	V3	AT5G26260	meprin and TRAF homology domain-containing protein / MATH domain-containing protein
Bra033856	1.43e-25	1.40055	0.407	0.08	4.33e-21	V3	AT1G32100	PRR1; PRR1 (PINORESINOL REDUCTASE 1); pinoresinol reductase
Bra037480	1.66e-25	1.5353	0.843	0.424	5.02e-21	V3	AT5G48540	33 kDa secretory protein-related
Bra018311	1.9e-25	2.36929	0.694	0.334	5.75e-21	V3	AT2G30490	C4H; C4H (CINNAMATE-4-HYDROXYLASE); trans-cinnamate 4-monooxygenase (EC:1.14.13.11); K00487 trans-cinnamate 4-monooxygenase [EC:1.14.13.11]
Bra011754	2.37e-25	1.5963	0.898	0.6	7.17e-21	V3	AT4G37300	MEE59; MEE59 (maternal effect embryo arrest 59)
Bra039756	3.73e-25	1.90469	0.62	0.224	1.13e-20	V3	AT5G37600	ATGSR1; ATGSR1; copper ion binding / glutamate-ammonia ligase (EC:6.3.1.2); K01915 glutamine synthetase [EC:6.3.1.2]
Bra040686	3.57e-24	1.01484	0.417	0.096	1.08e-19	V3	AT3G53100	GDSL-motif lipase/hydrolase family protein
Bra014743	3.75e-24	1.57464	0.87	0.717	1.13e-19	V3	AT3G55440	TPI; TPI (TRIOSEPHOSPHATE ISOMERASE); triose-phosphate isomerase (EC:5.3.1.1); K01803 triosephosphate isomerase (TIM) [EC:5.3.1.1]
Bra036839	6.29e-24	1.59061	0.62	0.225	1.9e-19	V3	AT3G51030	ATTRX1; ATTRX1; oxidoreductase, acting on sulfur group of donors, disulfide as acceptor
Bra018986	7.21e-24	1.71245	0.648	0.269	2.18e-19	V3	AT1G52760	esterase/lipase/thioesterase family protein
Bra018138	2.49e-23	1.35197	0.574	0.201	7.51e-19	V3	AT3G47510	hypothetical protein
Bra028999	2.94e-23	1.23604	0.491	0.141	8.88e-19	V3	AT5G54980	integral membrane family protein
Bra005236	3.34e-23	1.80119	0.75	0.423	1.01e-18	V3	AT2G36880	MAT3; MAT3 (methionine adenosyltransferase 3); copper ion binding / methionine adenosyltransferase (EC:2.5.1.6); K00789 S-adenosylmethionine synthetase [EC:2.5.1.6]
Bra038929	3.64e-23	1.19675	0.62	0.225	1.1e-18	V3	AT1G58170	disease resistance-responsive protein-related / dirigent protein-related
Bra029041	4.38e-23	2.16829	0.676	0.33	1.32e-18	V3	AT5G54160	ATOMT1; ATOMT1 (O-METHYLTRANSFERASE 1); caffeate O-methyltransferase/ myricetin 3'-O-methyltransferase/ quercetin 3-O-methyltransferase; K05279 flavonol 3-O-methyltransferase [EC:2.1.1.76]
Bra016282	4.4e-22	1.15541	0.917	0.829	1.33e-17	V3	AT1G69410	ELF5A-3 (EUKARYOTIC ELONGATION FACTOR 5A-3); translation initiation factor; K03263 translation initiation factor 5A
Bra004950	6.77e-22	1.3043	0.852	0.634	2.04e-17	V3	AT3G61430	PIP1A; PIP1A (PLASMA MEMBRANE INTRINSIC PROTEIN 1A); water channel; K09872 aquaporin PIP
Bra018622	1.29e-21	1.32744	0.843	0.689	3.89e-17	V3	AT1G08480	hypothetical protein (EC:1.3.5.1)
Bra039746	4.57e-21	1.40382	0.769	0.503	1.38e-16	V3	AT1G65930	isocitrate dehydrogenase, putative / NADP+ isocitrate dehydrogenase, putative; K00031 isocitrate dehydrogenase [EC:1.1.1.42]
Bra020469	9.61e-21	0.97486	0.398	0.1	2.9e-16	V3	AT5G24760	alcohol dehydrogenase, putative (EC:1.1.1.1); K00001 alcohol dehydrogenase [EC:1.1.1.1]
Bra027410	1.64e-20	1.34526	0.278	0.047	4.95e-16	V3	AT3G13650	disease resistance response
Bra036311	5.88e-20	1.39561	0.889	0.733	1.78e-15	V3	AT4G01850	SAM-2; SAM-2 (S-ADENOSYLMETHIONINE SYNTHETASE 2); copper ion binding / methionine adenosyltransferase (EC:2.5.1.6); K00789 S-adenosylmethionine synthetase [EC:2.5.1.6]
Bra028875	1.67e-19	2.18638	0.824	0.597	5.05e-15	V3	AT3G09390	MT2A; MT2A (METALLOTHIONEIN 2A); copper ion binding
Bra006013	2.84e-19	1.23379	0.824	0.617	8.57e-15	V3	AT5G08690	ATP synthase beta chain 2, mitochondrial; K02133 F-type H+-transporting ATPase subunit beta [EC:3.6.3.14]
Bra020951	3.23e-19	0.840054	0.278	0.05	9.75e-15	V3	AT4G19810	glycosyl hydrolase family 18 protein; K01183 chitinase [EC:3.2.1.14]
Bra004810	3.72e-19	1.62602	0.528	0.202	1.12e-14	V3	AT2G44160	MTHFR2; MTHFR2 (METHYLENETETRAHYDROFOLATE REDUCTASE 2); methylenetetrahydrofolate reductase (NADPH) (EC:1.5.1.20); K00297 methylenetetrahydrofolate reductase (NADPH) [EC:1.5.1.20]
Bra011405	4.76e-19	1.61382	0.713	0.451	1.44e-14	V3	AT2G26080	AtGLDP2 (Arabidopsis thaliana glycine decarboxylase P-protein 2); ATP binding / glycine dehydrogenase (decarboxylating) (EC:1.4.4.2); K00281 glycine dehydrogenase [EC:1.4.4.2]
Bra023939	5.07e-19	1.04156	0.324	0.07	1.53e-14	V3	AT3G20640	ethylene-responsive protein -related
Bra016729	6.26e-19	1.49758	0.778	0.578	1.89e-14	V3	AT3G04120	GAPC1; GAPC1 (GLYCERALDEHYDE-3-PHOSPHATE DEHYDROGENASE C SUBUNIT 1); glyceraldehyde-3-phosphate dehydrogenase (phosphorylating)/ glyceraldehyde-3-phosphate dehydrogenase (EC:1.2.1.12); K00134 glyceraldehyde 3-phosphate dehydrogenase [EC:1.2.1.12]
Bra016810	6.31e-19	1.56367	0.694	0.427	1.91e-14	V3	AT1G11860	aminomethyltransferase, putative (EC:2.1.2.10); K00605 aminomethyltransferase [EC:2.1.2.10]
Bra023131	1.56e-18	0.936059	0.296	0.057	4.7e-14	V3	AT1G30760	FAD-binding domain-containing protein
Bra039774	1.88e-18	0.841976	0.361	0.09	5.69e-14	V3	AT4G06744	leucine-rich repeat family protein / extensin family protein
Bra000211	2.84e-18	1.27726	0.62	0.3	8.57e-14	V3	AT2G40890	CYP98A3 (cytochrome P450, family 98, subfamily A, polypeptide 3); monooxygenase/ p-coumarate 3-hydroxylase; K09754 p-coumarate 3-hydroxylase [EC:1.14.13.-]
Bra016381	3.57e-18	0.663969	0.315	0.068	1.08e-13	V3	AT1G22410	2-dehydro-3-deoxyphosphoheptonate aldolase, putative / 3-deoxy-D-arabino-heptulosonate 7-phosphate synthase, putative / DAHP synthetase, putative (EC:2.5.1.54); K01626 3-deoxy-7-phosphoheptulonate synthase [EC:2.5.1.54]
Bra005425	9.23e-18	1.29847	0.889	0.698	2.79e-13	V3	AT2G34430	LHB1B1; LHB1B1; chlorophyll binding; K08912 light-harvesting complex II chlorophyll a/b binding protein 1
Bra033706	9.91e-18	1.19703	0.815	0.595	2.99e-13	V3	AT5G43940	HOT5; HOT5 (sensitive to hot temperatures 5); S-(hydroxymethyl)glutathione dehydrogenase/ S-nitrosoglutathione reductase; K00121 S-(hydroxymethyl)glutathione dehydrogenase / alcohol dehydrogenase [EC:1.1.1.284 1.1.1.1]
Bra030569	1.37e-17	1.40986	0.713	0.469	4.14e-13	V3	AT5G43330	malate dehydrogenase, cytosolic, putative (EC:1.1.1.37); K00025 malate dehydrogenase [EC:1.1.1.37]
Bra000384	1.81e-17	1.51092	0.537	0.242	5.48e-13	V3	AT2G45300	3-phosphoshikimate 1-carboxyvinyltransferase / 5-enolpyruvylshikimate-3-phosphate / EPSP synthase (EC:2.5.1.19); K00800 3-phosphoshikimate 1-carboxyvinyltransferase [EC:2.5.1.19]
Bra006429	2.28e-17	1.55814	0.722	0.531	6.87e-13	V3	AT5G17920	ATMS1; ATMS1; 5-methyltetrahydropteroyltriglutamate-homocysteine S-methyltransferase/ copper ion binding / methionine synthase (EC:2.1.1.14); K00549 5-methyltetrahydropteroyltriglutamate--homocysteine methyltransferase [EC:2.1.1.14]
Bra011796	2.9e-17	1.54046	0.63	0.314	8.76e-13	V3	AT4G37930	SHM1; SHM1 (SERINE TRANSHYDROXYMETHYLTRANSFERASE 1); glycine hydroxymethyltransferase/ poly(U) binding (EC:2.1.2.1); K00600 glycine hydroxymethyltransferase [EC:2.1.2.1]
Bra016735	3.43e-17	1.24897	0.713	0.442	1.04e-12	V3	AT1G13280	AOC4; AOC4 (ALLENE OXIDE CYCLASE 4); allene-oxide cyclase (EC:5.3.99.6); K10525 allene oxide cyclase [EC:5.3.99.6]
Bra011196	3.43e-17	1.84763	0.5	0.189	1.04e-12	V3	--	--
Bra003476	4.72e-17	0.854528	0.296	0.064	1.43e-12	V3	AT3G61820	aspartyl protease family protein
Bra031785	1.19e-16	1.268	0.676	0.409	3.61e-12	V3	AT1G11860	aminomethyltransferase, putative (EC:2.1.2.10); K00605 aminomethyltransferase [EC:2.1.2.10]
Bra026904	1.86e-16	1.15552	0.389	0.121	5.61e-12	V3	AT3G04120	GAPC1; GAPC1 (GLYCERALDEHYDE-3-PHOSPHATE DEHYDROGENASE C SUBUNIT 1); glyceraldehyde-3-phosphate dehydrogenase (phosphorylating)/ glyceraldehyde-3-phosphate dehydrogenase (EC:1.2.1.12); K00134 glyceraldehyde 3-phosphate dehydrogenase [EC:1.2.1.12]
Bra037456	2.42e-16	1.36613	0.463	0.161	7.31e-12	V3	AT5G48850	ATSDI1; ATSDI1 (SULPHUR DEFICIENCY-INDUCED 1); binding
Bra036480	2.9e-16	1.4044	0.639	0.375	8.76e-12	V3	AT5G48930	HCT; HCT (HYDROXYCINNAMOYL-COA SHIKIMATE/QUINATE HYDROXYCINNAMOYL TRANSFERASE); quinate O-hydroxycinnamoyltransferase/ shikimate O-hydroxycinnamoyltransferase/ transferase (EC:2.3.1.133); K13065 shikimate O-hydroxycinnamoyltransferase [EC:2.3.1.133]
Bra008831	3.01e-16	1.17832	0.574	0.276	9.09e-12	V3	AT5G13420	transaldolase, putative; K00616 transaldolase [EC:2.2.1.2]
Bra033083	3.26e-16	1.00258	0.324	0.082	9.84e-12	V3	AT3G29090	PME31; pectinesterase family protein (EC:3.1.1.11); K01051 pectinesterase [EC:3.1.1.11]
Bra014436	3.4e-16	1.4271	0.676	0.411	1.03e-11	V3	AT3G61440	ARATH;BSAS3;1;ATCYSC1;CAS-C1;CYSC1;CYSTEINE SYNTHASE C1;beta-substituted Ala synthase 3;1;-CYANOALANINE SYNTHASE C1
Bra024306	3.43e-16	0.90695	0.25	0.047	1.04e-11	V3	AT5G64530	XND1; XND1; transcription factor
Bra033645	5.16e-16	1.14132	0.778	0.611	1.56e-11	V3	AT5G42850	hypothetical protein
Bra031139	5.67e-16	1.11189	0.889	0.803	1.71e-11	V3	AT2G20820	hypothetical protein
Bra037524	7.37e-16	1.30251	0.565	0.273	2.23e-11	V3	AT5G47870	hypothetical protein
Bra002236	9.73e-16	1.25278	0.657	0.374	2.94e-11	V3	AT5G19440	cinnamyl-alcohol dehydrogenase, putative (CAD) (EC:1.1.1.195)
Bra030431	2.56e-15	0.885729	0.824	0.654	7.74e-11	V3	AT1G51650	ATP synthase epsilon chain, mitochondrial; K02135 F-type H+-transporting ATPase subunit epsilon [EC:3.6.3.14]
Bra009708	3.51e-15	1.05015	0.806	0.646	1.06e-10	V3	AT5G23760	Copper transport protein family
Bra009053	8.02e-15	1.19718	0.5	0.225	2.42e-10	V3	--	--
Bra029248	9.78e-15	0.836063	0.417	0.138	2.96e-10	V3	AT5G62680	proton-dependent oligopeptide transport (POT) family protein
Bra001637	1.12e-14	0.858809	0.944	0.907	3.39e-10	V3	AT3G16640	TCTP; TCTP (TRANSLATIONALLY CONTROLLED TUMOR PROTEIN)
Bra007604	1.16e-14	1.31431	0.676	0.401	3.49e-10	V3	AT3G61440	ARATH;BSAS3;1;ATCYSC1;CAS-C1;CYSC1;CYSTEINE SYNTHASE C1;beta-substituted Ala synthase 3;1;-CYANOALANINE SYNTHASE C1
Bra037779	1.28e-14	1.26704	0.25	0.052	3.88e-10	V3	AT5G64530	XND1; XND1; transcription factor
Bra021187	1.72e-14	0.733778	0.963	0.944	5.19e-10	V3	AT3G16640	TCTP; TCTP (TRANSLATIONALLY CONTROLLED TUMOR PROTEIN)
Bra027140	2.33e-14	1.25277	0.565	0.299	7.03e-10	V3	AT1G60710	ATB2; ATB2; oxidoreductase
Bra032110	2.66e-14	0.930391	0.565	0.276	8.04e-10	V3	AT2G24270	ALDH11A3; 3-chloroallyl aldehyde dehydrogenase/ glyceraldehyde-3-phosphate dehydrogenase (NADP+) (EC:1.2.1.13); K00131 glyceraldehyde-3-phosphate dehydrogenase (NADP) [EC:1.2.1.9]
Bra010615	4.37e-14	0.945095	0.833	0.751	1.32e-09	V3	AT4G37830	cytochrome c oxidase-related (EC:1.9.3.1); K02266 cytochrome c oxidase subunit VIa [EC:1.9.3.1]
Bra016224	4.88e-14	1.17816	0.787	0.634	1.47e-09	V3	AT1G70370	BURP domain-containing protein / polygalacturonase, putative
Bra023645	5.94e-14	1.23827	0.704	0.526	1.79e-09	V3	AT5G17920	ATMS1; ATMS1; 5-methyltetrahydropteroyltriglutamate-homocysteine S-methyltransferase/ copper ion binding / methionine synthase (EC:2.1.1.14); K00549 5-methyltetrahydropteroyltriglutamate--homocysteine methyltransferase [EC:2.1.1.14]
Bra026590	6.85e-14	1.16219	0.75	0.617	2.07e-09	V3	AT2G02510	hypothetical protein
Bra016078	8.46e-14	0.834992	0.343	0.1	2.55e-09	V3	AT1G72230	plastocyanin-like domain-containing protein
Bra016487	1.04e-13	1.26416	0.556	0.309	3.15e-09	V3	AT1G19920	APS2; APS2; sulfate adenylyltransferase (ATP); K13811 3'-phosphoadenosine 5'-phosphosulfate synthase [EC:2.7.7.4 2.7.1.25]
Bra027485	1.23e-13	0.936956	0.778	0.621	3.72e-09	V3	AT1G04410	malate dehydrogenase, cytosolic, putative (EC:1.1.1.37); K00025 malate dehydrogenase [EC:1.1.1.37]
Bra005159	2.35e-13	0.684803	0.259	0.064	7.1e-09	V3	AT2G37790	aldo/keto reductase family protein
Bra016719	3.3e-13	1.0832	0.796	0.529	9.96e-09	V3	AT1G13930	hypothetical protein
Bra003906	3.31e-13	1.15932	0.398	0.147	9.99e-09	V3	AT1G71880	SUC1; SUC1 (Sucrose-proton symporter 1); carbohydrate transmembrane transporter/ sucrose:hydrogen symporter/ sugar:hydrogen symporter
Bra040319	3.48e-13	1.24343	0.537	0.294	1.05e-08	V3	AT2G45300	3-phosphoshikimate 1-carboxyvinyltransferase / 5-enolpyruvylshikimate-3-phosphate / EPSP synthase (EC:2.5.1.19); K00800 3-phosphoshikimate 1-carboxyvinyltransferase [EC:2.5.1.19]
Bra026737	3.66e-13	1.33219	0.667	0.432	1.11e-08	V3	AT1G15950	CCR1; CCR1 (CINNAMOYL COA REDUCTASE 1); cinnamoyl-CoA reductase (EC:1.2.1.44); K09753 cinnamoyl-CoA reductase [EC:1.2.1.44]
Bra011819	6.06e-13	0.961842	0.741	0.63	1.83e-08	V3	AT4G39980	DHS1; DHS1 (3-DEOXY-D-ARABINO-HEPTULOSONATE 7-PHOSPHATE SYNTHASE 1); 3-deoxy-7-phosphoheptulonate synthase (EC:2.5.1.54); K01626 3-deoxy-7-phosphoheptulonate synthase [EC:2.5.1.54]
Bra029076	6.08e-13	0.802433	0.898	0.845	1.84e-08	V3	AT5G53300	ATUBC10;UBC10;ubiquitin-conjugating enzyme 10
Bra024287	6.9e-13	0.922144	0.824	0.715	2.08e-08	V3	AT5G64350	FKBP12; FKBP12 (FK506-BINDING PROTEIN); FK506 binding / peptidyl-prolyl cis-trans isomerase; K01802 peptidylprolyl isomerase [EC:5.2.1.8]
Bra027142	8.1e-13	0.817662	0.417	0.17	2.45e-08	V3	AT1G60710	ATB2; ATB2; oxidoreductase
Bra011082	9.28e-13	1.48269	0.583	0.345	2.8e-08	V3	AT4G29080	IAA27;PAP2; PAP2 (PHYTOCHROME-ASSOCIATED PROTEIN 2); transcription factor
Bra032749	9.91e-13	1.34798	0.722	0.565	2.99e-08	V3	AT4G13930	SHM4; SHM4 (serine hydroxymethyltransferase 4); catalytic/ glycine hydroxymethyltransferase/ pyridoxal phosphate binding (EC:2.1.2.1); K00600 glycine hydroxymethyltransferase [EC:2.1.2.1]
Bra035786	1.03e-12	0.915372	0.806	0.714	3.1e-08	V3	AT3G20390	endoribonuclease L-PSP family protein
Bra021294	1.3e-12	1.03239	0.769	0.576	3.92e-08	V3	AT3G18130	RACK1C_AT (RECEPTOR FOR ACTIVATED C KINASE 1 C); nucleotide binding; K14753 guanine nucleotide-binding protein subunit beta-2-like 1 protein
Bra006997	1.45e-12	1.03995	0.796	0.558	4.37e-08	V3	AT3G53420	PIP2A; PIP2A (PLASMA MEMBRANE INTRINSIC PROTEIN 2A); water channel; K09872 aquaporin PIP
Bra020220	1.73e-12	0.861566	0.426	0.164	5.24e-08	V3	AT5G22860	serine carboxypeptidase S28 family protein; K01285 lysosomal Pro-X carboxypeptidase [EC:3.4.16.2]
Bra005731	1.8e-12	1.15521	0.556	0.281	5.44e-08	V3	AT5G02580	argininosuccinate lyase;
Bra017529	2.56e-12	1.54086	0.352	0.127	7.72e-08	V3	AT5G46730	glycine-rich protein
Bra034504	3.41e-12	0.92747	0.574	0.33	1.03e-07	V3	AT1G62380	ACO2; ACO2 (ACC OXIDASE 2); 1-aminocyclopropane-1-carboxylate oxidase (EC:1.14.11.9); K05933 aminocyclopropanecarboxylate oxidase [EC:1.14.17.4]
Bra016147	4.14e-12	0.792667	0.398	0.159	1.25e-07	V3	AT5G26780	SHM2; SHM2 (SERINE HYDROXYMETHYLTRANSFERASE 2); catalytic/ glycine hydroxymethyltransferase/ pyridoxal phosphate binding (EC:2.1.2.1); K00600 glycine hydroxymethyltransferase [EC:2.1.2.1]
Bra014744	4.15e-12	1.12622	0.769	0.674	1.26e-07	V3	AT3G55440	TPI; TPI (TRIOSEPHOSPHATE ISOMERASE); triose-phosphate isomerase (EC:5.3.1.1); K01803 triosephosphate isomerase (TIM) [EC:5.3.1.1]
Bra015693	4.83e-12	1.15069	0.759	0.558	1.46e-07	V3	AT1G77120	ADH1; ADH1 (ALCOHOL DEHYDROGENASE 1); alcohol dehydrogenase; K00001 alcohol dehydrogenase [EC:1.1.1.1]
Bra025242	7.87e-12	1.29763	0.398	0.161	2.38e-07	V3	AT3G26960	hypothetical protein
Bra038769	8.79e-12	1.18713	0.565	0.333	2.66e-07	V3	AT4G21620	glycine-rich protein
Bra025383	8.88e-12	0.947959	0.361	0.133	2.68e-07	V3	AT3G29200	CM1; CM1 (CHORISMATE MUTASE 1); L-ascorbate peroxidase/ chorismate mutase (EC:5.4.99.5); K01850 chorismate mutase [EC:5.4.99.5]
Bra010167	1.07e-11	1.18311	0.731	0.569	3.22e-07	V3	AT1G32470	glycine cleavage system H protein, mitochondrial, putative; K02437 glycine cleavage system H protein
Bra005735	1.91e-11	1.1293	0.639	0.457	5.79e-07	V3	AT5G03300	ADK2; ADK2 (ADENOSINE KINASE 2); adenosine kinase/ copper ion binding / kinase (EC:2.7.1.20); K00856 adenosine kinase [EC:2.7.1.20]
Bra002116	1.93e-11	1.24654	0.694	0.573	5.83e-07	V3	AT5G17920	ATMS1; ATMS1; 5-methyltetrahydropteroyltriglutamate-homocysteine S-methyltransferase/ copper ion binding / methionine synthase (EC:2.1.1.14); K00549 5-methyltetrahydropteroyltriglutamate--homocysteine methyltransferase [EC:2.1.1.14]
Bra038799	2.03e-11	1.01836	0.491	0.231	6.14e-07	V3	AT4G20830	FAD-binding domain-containing protein
Bra039288	2.19e-11	0.971928	0.713	0.532	6.62e-07	V3	AT2G46140	late embryogenesis abundant protein, putative / LEA protein, putative
Bra008438	2.28e-11	1.25669	0.528	0.268	6.88e-07	V3	AT1G80820	CCR2; CCR2 (CINNAMOYL COA REDUCTASE); cinnamoyl-CoA reductase; K09753 cinnamoyl-CoA reductase [EC:1.2.1.44]
Bra000190	2.44e-11	0.935914	0.704	0.514	7.38e-07	V3	AT2G40480	hypothetical protein
Bra034087	2.47e-11	1.08577	0.704	0.566	7.46e-07	V3	AT3G09820	ADK1; ADK1 (adenosine kinase 1); adenosine kinase/ copper ion binding (EC:2.7.1.20); K00856 adenosine kinase [EC:2.7.1.20]
Bra034154	2.88e-11	1.04207	0.796	0.739	8.7e-07	V3	AT3G10920	MSD1; MSD1 (MANGANESE SUPEROXIDE DISMUTASE 1); metal ion binding / superoxide dismutase (EC:1.15.1.1); K04564 superoxide dismutase, Fe-Mn family [EC:1.15.1.1]
Bra018082	3.04e-11	0.954676	0.787	0.741	9.2e-07	V3	AT3G48140	senescence-associated protein, putative
Bra014235	3.72e-11	0.843328	0.306	0.099	1.12e-06	V3	AT1G50090	aminotransferase class IV family protein; K00826 branched-chain amino acid aminotransferase [EC:2.6.1.42]
Bra039592	3.89e-11	1.05892	0.741	0.559	1.17e-06	V3	--	--
Bra037522	5.05e-11	0.951585	0.759	0.651	1.53e-06	V3	AT5G47890	NADH-ubiquinone oxidoreductase B8 subunit, putative; K03946 NADH dehydrogenase (ubiquinone) 1 alpha subcomplex 2 [EC:1.6.5.3 1.6.99.3]
Bra025584	8.28e-11	0.844505	0.843	0.718	2.5e-06	V3	AT5G40370	ATGRXC2;GRX370;GRXC2;glutaredoxin C2
Bra012223	9.29e-11	0.88724	0.657	0.491	2.81e-06	V3	AT1G20260	hydrogen ion transporting ATP synthase, rotational mechanism / hydrolase, acting on acid anhydrides, catalyzing transmembrane movement of substances / proton-transporting ATPase, rotational mechanism; K02147 V-type H+-transporting ATPase subunit B [EC:3.6.3.14]
Bra031413	9.61e-11	0.942521	0.519	0.295	2.9e-06	V3	AT1G61660	basic helix-loop-helix (bHLH) family protein
Bra009292	9.83e-11	1.19796	0.278	0.084	2.97e-06	V3	AT5G07080	transferase family protein
Bra010308	1.07e-10	1.08927	0.713	0.561	3.25e-06	V3	AT4G30010	hypothetical protein
Bra030386	1.08e-10	1.72576	0.269	0.082	3.25e-06	V3	AT1G52400	BGLU18; BGLU18 (BETA GLUCOSIDASE 18); catalytic/ cation binding / hydrolase, hydrolyzing O-glycosyl compounds
Bra028445	1.21e-10	0.928385	0.759	0.628	3.66e-06	V3	AT5G39950	ATTRX2; ATTRX2 (THIOREDOXIN 2); oxidoreductase, acting on sulfur group of donors, disulfide as acceptor
Bra039172	1.48e-10	1.09651	0.556	0.34	4.47e-06	V3	AT3G02360	6-phosphogluconate dehydrogenase family protein (EC:1.1.1.44); K00033 6-phosphogluconate dehydrogenase [EC:1.1.1.44]
Bra029651	1.56e-10	1.05324	0.75	0.646	4.7e-06	V3	AT3G07480	electron carrier/ iron-sulfur cluster binding
Bra030951	1.78e-10	1.08668	0.713	0.59	5.38e-06	V3	AT1G53240	malate dehydrogenase (NAD), mitochondrial (EC:1.1.1.37); K00026 malate dehydrogenase [EC:1.1.1.37]
Bra029106	2.49e-10	1.001	0.722	0.564	7.53e-06	V3	AT5G52840	NADH-ubiquinone oxidoreductase-related; K03949 NADH dehydrogenase (ubiquinone) 1 alpha subcomplex 5 [EC:1.6.5.3 1.6.99.3]
Bra017639	3.1e-10	1.08301	0.648	0.457	9.35e-06	V3	AT4G34230	ATCAD5; ATCAD5 (CINNAMYL ALCOHOL DEHYDROGENASE 5); cinnamyl-alcohol dehydrogenase (EC:1.1.1.195); K00083 cinnamyl-alcohol dehydrogenase [EC:1.1.1.195]
Bra032750	3.99e-10	1.08204	0.741	0.668	1.21e-05	V3	AT3G23810	SAHH2; SAHH2 (S-ADENOSYL-L-HOMOCYSTEINE (SAH) HYDROLASE 2); adenosylhomocysteinase/ binding / catalytic (EC:3.3.1.1); K01251 adenosylhomocysteinase [EC:3.3.1.1]
Bra030657	4.11e-10	1.04418	0.426	0.211	1.24e-05	V3	AT1G06550	enoyl-CoA hydratase/isomerase family protein; K05605 3-hydroxyisobutyryl-CoA hydrolase [EC:3.1.2.4]
Bra000871	4.31e-10	1.0506	0.713	0.579	1.3e-05	V3	AT4G02620	vacuolar ATPase subunit F family protein; K02151 V-type H+-transporting ATPase subunit F [EC:3.6.3.14]
Bra018955	5.21e-10	0.830005	0.741	0.568	1.57e-05	V3	AT1G52230	PSAH2; PSAH2 (PHOTOSYSTEM I SUBUNIT H2); K02695 photosystem I subunit VI
Bra001819	5.63e-10	0.807007	0.38	0.166	1.7e-05	V3	AT3G21230	4CL5; 4CL5 (4-coumarate:CoA ligase 5); 4-coumarate-CoA ligase (EC:6.2.1.12); K01904 4-coumarate--CoA ligase [EC:6.2.1.12]
Bra038835	7.19e-10	0.870847	0.435	0.217	2.17e-05	V3	AT2G18960	AHA1; AHA1 (ARABIDOPSIS H+ ATPASE 1); ATPase/ hydrogen-exporting ATPase, phosphorylative mechanism / protein binding; K01535 H+-transporting ATPase [EC:3.6.3.6]
Bra006954	9.48e-10	1.08892	0.583	0.41	2.87e-05	V3	AT3G52880	ATMDAR1; monodehydroascorbate reductase, putative; K08232 monodehydroascorbate reductase (NADH) [EC:1.6.5.4]
Bra031642	1.03e-09	1.18612	0.657	0.517	3.1e-05	V3	AT1G08830	CSD1; CSD1 (COPPER/ZINC SUPEROXIDE DISMUTASE 1); superoxide dismutase (EC:1.15.1.1); K04565 Cu/Zn superoxide dismutase [EC:1.15.1.1]
Bra009758	1.26e-09	0.994026	0.407	0.196	3.82e-05	V3	AT5G24400	emb2024 (embryo defective 2024); 6-phosphogluconolactonase/ catalytic; K01057 6-phosphogluconolactonase [EC:3.1.1.31]
Bra015697	1.27e-09	1.04088	0.472	0.267	3.84e-05	V3	AT1G77060	mutase family protein
Bra037584	1.32e-09	0.904352	0.75	0.677	3.99e-05	V3	AT3G18410	NADH-ubiquinone oxidoreductase-related; K03966 NADH dehydrogenase (ubiquinone) 1 beta subcomplex 10 [EC:1.6.5.3 1.6.99.3]
Bra016564	1.74e-09	1.08046	0.694	0.474	5.27e-05	V3	AT1G18210	calcium-binding protein, putative; K13448 calcium-binding protein CML
Bra000230	1.81e-09	0.826039	0.731	0.603	5.48e-05	V3	AT2G41530	SFGH; SFGH (S-FORMYLGLUTATHIONE HYDROLASE); S-formylglutathione hydrolase/ hydrolase, acting on ester bonds (EC:3.1.2.12); K01070 S-formylglutathione hydrolase [EC:3.1.2.12]
Bra040695	2.05e-09	0.885849	0.417	0.209	6.2e-05	V3	AT4G15093	catalytic LigB subunit of aromatic ring-opening dioxygenase family
Bra012716	2.57e-09	0.7696	0.806	0.759	7.76e-05	V3	AT4G16450	hypothetical protein (EC:1.6.5.3)
Bra037777	2.59e-09	0.602109	0.907	0.839	7.83e-05	V3	AT5G09570	hypothetical protein
Bra009298	2.88e-09	0.7992	0.694	0.499	8.69e-05	V3	AT5G07030	aspartic-type endopeptidase
Bra035839	2.97e-09	1.02098	0.565	0.352	8.98e-05	V3	AT5G63530	ATFP3; ATFP3; metal ion binding / transition metal ion binding
Bra020776	3.5e-09	1.07168	0.593	0.432	0.000105799	V3	AT3G06110	MKP2; MKP2 (MAPK PHOSPHATASE 2); MAP kinase phosphatase/ protein tyrosine/serine/threonine phosphatase
Bra020885	4.15e-09	0.758417	0.778	0.701	0.000125321	V3	AT4G21105	cytochrome-c oxidase/ electron carrier
Bra023417	4.59e-09	0.918138	0.713	0.652	0.000138749	V3	AT5G13500	hypothetical protein
Bra000981	4.7e-09	1.12248	0.333	0.142	0.0001421	V3	AT3G01990	ACR6; ACR6; amino acid binding
Bra037185	4.91e-09	1.05261	0.519	0.349	0.000148492	V3	AT5G66120	3-dehydroquinate synthase, putative (EC:4.2.3.4); K01735 3-dehydroquinate synthase [EC:4.2.3.4]
Bra040079	5.19e-09	0.996486	0.778	0.728	0.000156757	V3	AT4G32470	ubiquinol-cytochrome C reductase complex 14 kDa protein, putative; K00417 ubiquinol-cytochrome c reductase subunit 7 [EC:1.10.2.2]
Bra002245	5.24e-09	0.920029	0.556	0.382	0.000158268	V3	AT5G19550	ASP2; ASP2 (ASPARTATE AMINOTRANSFERASE 2); L-aspartate:2-oxoglutarate aminotransferase (EC:2.6.1.1); K00813 aspartate aminotransferase [EC:2.6.1.1]
Bra002259	5.33e-09	0.873668	0.63	0.498	0.000160922	V3	AT5G19760	dicarboxylate/tricarboxylate carrier (DTC)
Bra003066	5.75e-09	0.781662	0.833	0.797	0.000173736	V3	AT4G27960	UBC9; UBC9 (UBIQUITIN CONJUGATING ENZYME 9); ubiquitin-protein ligase
Bra028586	6.35e-09	0.833446	0.694	0.579	0.000191722	V3	AT5G10450	GRF6; GRF6 (G-box regulating factor 6); protein binding / protein phosphorylated amino acid binding
Bra020305	6.79e-09	0.946533	0.741	0.64	0.000205111	V3	AT5G59613	hypothetical protein
Bra006942	8.74e-09	0.819911	0.287	0.106	0.000264075	V3	AT3G52720	ACA1; ACA1 (ALPHA CARBONIC ANHYDRASE 1); carbonate dehydratase/ zinc ion binding (EC:4.2.1.1); K01674 carbonic anhydrase [EC:4.2.1.1]
Bra020673	9.43e-09	0.866524	0.38	0.18	0.000284986	V3	AT5G48880	PKT2; PKT2 (PEROXISOMAL 3-KETO-ACYL-COA THIOLASE 2); acetyl-CoA C-acyltransferase/ catalytic (EC:2.3.1.16); K07513 acetyl-CoA acyltransferase 1 [EC:2.3.1.16]
Bra023395	9.69e-09	1.20492	0.537	0.339	0.000292741	V3	AT5G13180	ANAC083 (ARABIDOPSIS NAC DOMAIN CONTAINING PROTEIN 83); transcription factor
Bra029693	1.07e-08	0.979405	0.5	0.304	0.00032214	V3	AT3G08030	hypothetical protein
Bra000914	1.2e-08	0.996181	0.741	0.654	0.000361938	V3	AT4G01850	SAM-2; SAM-2 (S-ADENOSYLMETHIONINE SYNTHETASE 2); copper ion binding / methionine adenosyltransferase (EC:2.5.1.6); K00789 S-adenosylmethionine synthetase [EC:2.5.1.6]
Bra032906	1.25e-08	0.863293	0.713	0.537	0.000376801	V3	AT1G28400	hypothetical protein
Bra006031	1.4e-08	0.740236	0.333	0.141	0.000421764	V3	AT5G09760	PMEI-PME51; pectinesterase family protein (EC:3.1.1.11)
Bra020782	1.41e-08	0.926193	0.648	0.528	0.000424645	V3	AT3G06050	PRXIIF; PRXIIF (PEROXIREDOXIN IIF); antioxidant/ peroxidase
Bra001415	1.49e-08	0.764083	0.778	0.685	0.000448951	V3	AT3G11630	2-cys peroxiredoxin, chloroplast (BAS1); K03386 peroxiredoxin (alkyl hydroperoxide reductase subunit C) [EC:1.11.1.15]
Bra028345	1.83e-08	0.894898	0.519	0.319	0.000554131	V3	AT3G23810	SAHH2; SAHH2 (S-ADENOSYL-L-HOMOCYSTEINE (SAH) HYDROLASE 2); adenosylhomocysteinase/ binding / catalytic (EC:3.3.1.1); K01251 adenosylhomocysteinase [EC:3.3.1.1]
Bra039301	2.11e-08	0.903435	0.759	0.678	0.00063873	V3	AT4G00430	PIP1;4; PIP1;4 (PLASMA MEMBRANE INTRINSIC PROTEIN 1;4); water channel; K09872 aquaporin PIP
Bra031177	2.32e-08	0.833442	0.583	0.418	0.00069992	V3	AT2G21250	mannose 6-phosphate reductase (NADPH-dependent), putative
Bra022816	2.67e-08	1.19972	0.648	0.469	0.000806361	V3	AT2G30870	GSTF10; GSTF10 (HALIANA GLUTATHIONE S-TRANSFERASE PHI 10); copper ion binding / glutathione binding / glutathione transferase (EC:1.11.1.9)
Bra009604	2.73e-08	1.07072	0.639	0.503	0.000824246	V3	AT5G02240	binding / catalytic/ coenzyme binding
Bra002629	2.79e-08	0.79583	0.62	0.415	0.000842526	V3	AT5G58650	PSY1; PSY1 (plant peptide containing sulfated tyrosine 1)
Bra023306	2.94e-08	1.19109	0.463	0.27	0.000888618	V3	AT3G27890	NQR; NQR (NADPH:QUINONE OXIDOREDUCTASE); FMN reductase
Bra012359	3.25e-08	1.05094	0.583	0.41	0.000981394	V3	AT1G23090	AST91; AST91 (SULFATE TRANSPORTER 91); sulfate transmembrane transporter
Bra033480	3.61e-08	0.696597	0.37	0.179	0.00108941	V3	AT3G14990	4-methyl-5(b-hydroxyethyl)-thiazole monophosphate biosynthesis protein, putative; K03152 4-methyl-5(b-hydroxyethyl)-thiazole monophosphate biosynthesis
Bra032829	3.75e-08	0.837923	0.676	0.556	0.00113162	V3	AT1G27450	APT1; APT1 (ADENINE PHOSPHORIBOSYL TRANSFERASE 1); adenine phosphoribosyltransferase (EC:2.4.2.7); K00759 adenine phosphoribosyltransferase [EC:2.4.2.7]
Bra004155	3.8e-08	0.772471	0.361	0.162	0.00114723	V3	AT1G66230	MYB20; MYB20 (myb domain protein 20); DNA binding / transcription factor; K09422 myb proto-oncogene protein, plant
Bra032672	4.13e-08	0.769568	0.685	0.533	0.00124771	V3	AT4G12800	PSAL; PSAL (photosystem I subunit L); K02699 photosystem I subunit XI
Bra035124	4.15e-08	0.659458	0.806	0.794	0.00125505	V3	AT1G79550	PGK; PGK (PHOSPHOGLYCERATE KINASE); phosphoglycerate kinase (EC:2.7.7.2 2.7.2.3); K00927 phosphoglycerate kinase [EC:2.7.2.3]
Bra012516	4.17e-08	0.955862	0.565	0.393	0.00125983	V3	AT4G20150	hypothetical protein (EC:1.6.5.3)
Bra000654	4.78e-08	0.674608	0.741	0.645	0.00144465	V3	AT4G08685	SAH7; SAH7
Bra007249	5.85e-08	0.93928	0.583	0.424	0.00176797	V3	AT3G56490	zinc-binding protein, putative / protein kinase C inhibitor, putative
Bra018851	6.23e-08	0.675221	0.546	0.367	0.00188301	V3	AT1G50480	THFS; THFS (10-FORMYLTETRAHYDROFOLATE SYNTHETASE); ATP binding / copper ion binding / formate-tetrahydrofolate ligase (EC:6.3.4.3); K01938 formate--tetrahydrofolate ligase [EC:6.3.4.3]
Bra034394	7.01e-08	0.92123	0.722	0.627	0.00211778	V3	AT2G28190	CSD2; CSD2 (COPPER/ZINC SUPEROXIDE DISMUTASE 2); superoxide dismutase; K04565 Cu/Zn superoxide dismutase [EC:1.15.1.1]
Bra014002	7.21e-08	0.771164	0.5	0.301	0.00217885	V3	AT3G23810	SAHH2; SAHH2 (S-ADENOSYL-L-HOMOCYSTEINE (SAH) HYDROLASE 2); adenosylhomocysteinase/ binding / catalytic (EC:3.3.1.1); K01251 adenosylhomocysteinase [EC:3.3.1.1]
Bra012809	7.34e-08	0.733498	0.731	0.653	0.00221873	V3	AT3G52300	ATP synthase D chain, mitochondrial;ATPD;ATPQ
Bra009238	1.04e-07	1.33583	0.407	0.207	0.00313637	V3	AT5G06860	PGIP1; PGIP1 (POLYGALACTURONASE INHIBITING PROTEIN 1); protein binding
Bra008257	1.04e-07	1.09919	0.306	0.133	0.00313968	V3	AT1G76410	ATL8; ATL8; protein binding / zinc ion binding
Bra028543	1.2e-07	0.87082	0.639	0.517	0.00361185	V3	AT3G52930	fructose-bisphosphate aldolase, putative (EC:4.1.2.13); K01623 fructose-bisphosphate aldolase, class I [EC:4.1.2.13]
Bra015314	1.3e-07	1.01794	0.583	0.482	0.00392664	V3	AT1G04410	malate dehydrogenase, cytosolic, putative (EC:1.1.1.37); K00025 malate dehydrogenase [EC:1.1.1.37]
Bra003672	1.31e-07	0.947004	0.713	0.664	0.00395773	V3	AT1G77710	hypothetical protein; K12162 ubiquitin-fold modifier 1
Bra038537	1.32e-07	0.901563	0.417	0.247	0.00400275	V3	AT2G22250	AAT; aminotransferase class I and II family protein
Bra002940	1.33e-07	1.05858	0.491	0.317	0.00403325	V3	AT5G54980	integral membrane family protein
Bra024832	1.41e-07	0.648947	0.806	0.717	0.0042459	V3	AT2G02100	LCR69; LCR69 (LOW-MOLECULAR-WEIGHT CYSTEINE-RICH 69); peptidase inhibitor
Bra034026	1.56e-07	0.657618	0.315	0.142	0.00471017	V3	AT1G67080	ABA4; ABA4 (abscisic acid (ABA)-deficient 4); intramolecular oxidoreductase
Bra026064	1.57e-07	0.816089	0.444	0.259	0.00474215	V3	AT1G16350	inosine-5'-monophosphate dehydrogenase, putative (EC:1.1.1.205); K00088 IMP dehydrogenase [EC:1.1.1.205]
Bra032268	1.58e-07	0.916053	0.5	0.343	0.00477603	V3	AT1G48850	EMB1144;embryo defective 1144
Bra033163	1.64e-07	0.822021	0.667	0.6	0.00496043	V3	AT4G11010	NDPK3; NDPK3 (NUCLEOSIDE DIPHOSPHATE KINASE 3); ATP binding / nucleoside diphosphate kinase (EC:2.7.4.6); K00940 nucleoside-diphosphate kinase [EC:2.7.4.6]
Bra016990	1.79e-07	1.21769	0.546	0.379	0.00539893	V3	AT2G40480	hypothetical protein
Bra019589	1.82e-07	0.608159	0.296	0.127	0.00548503	V3	AT3G49260	iqd21; iqd21 (IQ-domain 21); calmodulin binding
Bra028744	1.82e-07	0.967007	0.556	0.395	0.00549008	V3	AT5G06060	tropinone reductase, putative / tropine dehydrogenase, putative; K08081 tropine dehydrogenase [EC:1.1.1.206]
Bra006461	2e-07	1.06216	0.472	0.268	0.00605073	V3	AT5G18470	curculin-like (mannose-binding) lectin family protein
Bra024480	2.05e-07	0.885789	0.602	0.485	0.00620388	V3	AT2G18040	PIN1AT; PIN1AT (PEPTIDYLPROLYL CIS/TRANS ISOMERASE, NIMA-INTERACTING 1); peptidyl-prolyl cis-trans isomerase; K09578 peptidyl-prolyl cis-trans isomerase NIMA-interacting 1 [EC:5.2.1.8]
Bra021809	2.41e-07	0.640153	0.306	0.139	0.007284	V3	AT2G32720	CB5-B; CB5-B (CYTOCHROME B5 ISOFORM B); heme binding
Bra040375	2.65e-07	0.736775	0.815	0.681	0.00801477	V3	AT3G07390	AIR12; AIR12; extracellular matrix structural constituent
Bra028132	3.01e-07	0.956039	0.343	0.17	0.00910532	V3	AT5G37600	ATGSR1; ATGSR1; copper ion binding / glutamate-ammonia ligase (EC:6.3.1.2); K01915 glutamine synthetase [EC:6.3.1.2]
Bra022645	3.07e-07	0.658123	0.815	0.815	0.00927298	V3	AT5G53300	ATUBC10;UBC10;ubiquitin-conjugating enzyme 10
Bra000458	3.16e-07	0.884847	0.657	0.56	0.00956183	V3	AT2G47710	universal stress protein (USP) family protein
Bra019733	3.21e-07	0.734351	0.528	0.357	0.00969005	V3	AT1G12000	pyrophosphate--fructose-6-phosphate 1-phosphotransferase beta subunit, putative / pyrophosphate-dependent 6-phosphofructose-1-kinase, putative (EC:2.7.1.90); K00895 pyrophosphate--fructose-6-phosphate 1-phosphotransferase [EC:2.7.1.90]
Bra025297	3.25e-07	0.782854	0.528	0.354	0.00982477	V3	AT3G27690	LHCB2.3; chlorophyll binding; K08913 light-harvesting complex II chlorophyll a/b binding protein 2
Bra037682	3.32e-07	0.707991	0.5	0.323	0.0100209	V3	AT2G43750	OASB; OASB (O-ACETYLSERINE (THIOL) LYASE B); cysteine synthase; K01738 cysteine synthase A [EC:2.5.1.47]
Bra037461	3.34e-07	0.666875	0.741	0.647	0.0100767	V3	AT5G48810	CB5-D; CB5-D (CYTOCHROME B5 ISOFORM D); heme binding
Bra021465	3.42e-07	0.676477	0.5	0.336	0.0103475	V3	AT3G02360	6-phosphogluconate dehydrogenase family protein (EC:1.1.1.44); K00033 6-phosphogluconate dehydrogenase [EC:1.1.1.44]
Bra006960	3.59e-07	0.825145	0.722	0.664	0.010851	V3	AT3G52930	fructose-bisphosphate aldolase, putative (EC:4.1.2.13); K01623 fructose-bisphosphate aldolase, class I [EC:4.1.2.13]
Bra023834	3.77e-07	0.868016	0.657	0.556	0.0113906	V3	AT5G42300	UBL5; UBL5 (UBIQUITIN-LIKE PROTEIN 5); K13113 ubiquitin-like protein 5
Bra020198	3.81e-07	0.801365	0.694	0.529	0.0115178	V3	AT5G22580	hypothetical protein
Bra035156	4.35e-07	1.29985	0.463	0.277	0.0131417	V3	AT1G80760	NIP6;1; NIP6;1 (NOD26-LIKE INTRINSIC PROTEIN 6;1); boron transporter/ glycerol transmembrane transporter/ urea transmembrane transporter/ water channel/ water transporter; K09874 aquaporin NIP
Bra021914	4.53e-07	0.858133	0.565	0.423	0.0136949	V3	AT2G34470	UREG; UREG (UREASE ACCESSORY PROTEIN G); ATP binding / metal ion binding / nickel ion binding / nucleotide binding; K03189 urease accessory protein
Bra034003	4.64e-07	0.721977	0.63	0.508	0.0140059	V3	--	--
Bra015734	4.66e-07	0.880104	0.426	0.26	0.0140845	V3	AT1G76550	pyrophosphate--fructose-6-phosphate 1-phosphotransferase alpha subunit, putative / pyrophosphate-dependent 6-phosphofructose-1-kinase, putative; K00895 pyrophosphate--fructose-6-phosphate 1-phosphotransferase [EC:2.7.1.90]
Bra022815	5.57e-07	0.647118	0.806	0.686	0.0168151	V3	AT2G30870	GSTF10; GSTF10 (HALIANA GLUTATHIONE S-TRANSFERASE PHI 10); copper ion binding / glutathione binding / glutathione transferase (EC:1.11.1.9)
Bra028339	5.72e-07	0.834573	0.537	0.385	0.0172926	V3	AT2G31670	hypothetical protein
Bra034977	5.91e-07	0.931065	0.407	0.231	0.0178563	V3	AT3G43800	ATGSTU27 (GLUTATHIONE S-TRANSFERASE TAU 27); glutathione transferase; K00799 glutathione S-transferase [EC:2.5.1.18]
Bra036217	6.11e-07	0.892812	0.426	0.255	0.0184636	V3	AT3G29200	CM1; CM1 (CHORISMATE MUTASE 1); L-ascorbate peroxidase/ chorismate mutase (EC:5.4.99.5); K01850 chorismate mutase [EC:5.4.99.5]
Bra037675	6.2e-07	0.781064	0.639	0.482	0.0187229	V3	AT2G43910	thiol methyltransferase, putative
Bra035529	6.21e-07	0.72304	0.37	0.198	0.0187604	V3	AT5G35630	GS2; GS2 (GLUTAMINE SYNTHETASE 2); glutamate-ammonia ligase; K01915 glutamine synthetase [EC:6.3.1.2]
Bra008829	7.69e-07	0.773857	0.639	0.542	0.0232288	V3	AT5G13450	ATP synthase delta chain, mitochondrial, putative / H(+)-transporting two-sector ATPase, delta (OSCP) subunit, putative; K02137 F-type H+-transporting ATPase oligomycin sensitivity conferral protein [EC:3.6.3.14]
Bra009005	8.5e-07	0.761809	0.722	0.699	0.0256772	V3	AT5G10840	endomembrane protein 70, putative
Bra029821	9.01e-07	0.68864	0.259	0.107	0.0272163	V3	AT3G10190	calmodulin, putative; K13448 calcium-binding protein CML
Bra003397	9.56e-07	0.881399	0.583	0.472	0.0288724	V3	AT3G59970	MTHFR1; MTHFR1 (METHYLENETETRAHYDROFOLATE REDUCTASE 1); methylenetetrahydrofolate reductase (NADPH) (EC:1.5.1.20); K00297 methylenetetrahydrofolate reductase (NADPH) [EC:1.5.1.20]
Bra028187	9.82e-07	0.748195	0.685	0.58	0.029667	V3	AT5G38480	GRF3; GRF3 (GENERAL REGULATORY FACTOR 3); ATP binding / protein binding / protein phosphorylated amino acid binding; K06630 tyrosine 3-monooxygenase/tryptophan 5-monooxygenase activation protein
Bra037164	1.02e-06	0.624652	0.759	0.673	0.0309368	V3	AT5G66570	PSBO1; PSBO1 (PS II OXYGEN-EVOLVING COMPLEX 1); oxygen evolving/ poly(U) binding; K02716 photosystem II oxygen-evolving enhancer protein 1
Bra018475	1.08e-06	0.9076	0.287	0.131	0.0325877	V3	AT4G12390	PME1; PME1 (PECTIN METHYLESTERASE INHIBITOR 1); enzyme inhibitor/ pectinesterase/ pectinesterase inhibitor
Bra006882	1.17e-06	0.987105	0.269	0.111	0.0354063	V3	AT3G51895	SULTR3;1 (SULFATE TRANSPORTER 3;1); secondary active sulfate transmembrane transporter/ sulfate transmembrane transporter/ transporter
Bra003645	1.24e-06	0.80461	0.843	0.805	0.037565	V3	AT1G78370	ATGSTU20 (GLUTATHIONE S-TRANSFERASE TAU 20); glutathione transferase
Bra030459	1.28e-06	0.695604	0.398	0.224	0.0387265	V3	AT1G51070	basic helix-loop-helix (bHLH) family protein
Bra010550	1.37e-06	0.635549	0.852	0.751	0.0414679	V3	AT4G36130	60S ribosomal protein L8 (RPL8C); K02938 large subunit ribosomal protein L8e
Bra016647	1.38e-06	0.682801	0.741	0.624	0.0417328	V3	AT2G32060	40S ribosomal protein S12 (RPS12C); K02951 small subunit ribosomal protein S12e
Bra036253	1.4e-06	0.759695	0.657	0.553	0.0424047	V3	AT4G02620	vacuolar ATPase subunit F family protein; K02151 V-type H+-transporting ATPase subunit F [EC:3.6.3.14]
Bra001817	1.59e-06	0.80254	0.5	0.344	0.0480251	V3	AT3G21220	ATMKK5; ATMKK5 (ARABIDOPSIS THALIANA MITOGEN-ACTIVATED PROTEIN KINASE KINASE 5); MAP kinase kinase/ kinase (EC:2.7.12.2); K13413 mitogen-activated protein kinase kinase 4/5, plant [EC:2.7.12.2]
Bra035702	1.37e-135	2.52175	0.657	0.006	4.13e-131	V4	AT2G28410	hypothetical protein
Bra034093	1.59e-122	2.7586	0.676	0.017	4.81e-118	V4	AT3G10080	germin-like protein, putative
Bra004338	6.07e-108	2.49471	0.722	0.04	1.84e-103	V4	AT1G68810	ABNORMAL SHOOT 5, ABS5, T5L1, TMO5-LIKE1
Bra004015	1e-99	2.99837	0.704	0.045	3.04e-95	V4	AT1G68810	ABNORMAL SHOOT 5, ABS5, T5L1, TMO5-LIKE1
Bra020045	1.63e-96	3.03387	0.769	0.067	4.92e-92	V4	AT5G19530	ACL5; ACL5 (ACAULIS 5); spermine synthase/ thermospermine synthase (EC:2.5.1.22); K00797 spermidine synthase [EC:2.5.1.16]
Bra012065	7.02e-93	0.817927	0.528	0.014	2.12e-88	V4	AT5G66300	NAC105; NAC105 (NAC DOMAIN CONTAINING PROTEIN 105); transcription factor
Bra036800	1.3e-87	0.924236	0.546	0.021	3.92e-83	V4	AT5G66920	sks17; sks17 (SKU5 Similar 17); copper ion binding / oxidoreductase (EC:1.10.3.3)
Bra012872	1.07e-82	1.87594	0.731	0.073	3.22e-78	V4	AT3G51030	ATTRX1; ATTRX1; oxidoreductase, acting on sulfur group of donors, disulfide as acceptor
Bra037460	4.96e-81	1.38459	0.75	0.081	1.5e-76	V4	AT5G48800	phototropic-responsive NPH3 family protein
Bra010733	7.64e-81	1.37357	0.574	0.032	2.31e-76	V4	AT4G38650	glycosyl hydrolase family 10 protein
Bra011667	1.17e-79	2.20855	0.861	0.133	3.55e-75	V4	AT4G36160	ANAC076 (ARABIDOPSIS NAC DOMAIN CONTAINING PROTEIN 76); transcription factor
Bra016601	1.24e-77	1.68099	0.769	0.088	3.76e-73	V4	AT1G17430	hydrolase, alpha/beta fold family protein
Bra011951	1.82e-76	2.08939	0.731	0.089	5.51e-72	V4	AT2G28410	transmembrane protein
Bra023704	1.27e-75	1.25228	0.556	0.035	3.83e-71	V4	AT5G19110	extracellular dermal glycoprotein-related / EDGP-related
Bra013191	7.69e-75	1.64613	0.593	0.043	2.32e-70	V4	AT2G04850	Auxin-responsive family protein
Bra016094	3.01e-69	1.1896	0.583	0.049	9.08e-65	V4	AT1G71970	hypothetical protein
Bra028661	3.73e-69	1.7216	0.611	0.057	1.13e-64	V4	AT5G08370	AtAGAL2 (Arabidopsis thaliana ALPHA-GALACTOSIDASE 2); alpha-galactosidase/ catalytic/ hydrolase, hydrolyzing O-glycosyl compounds; K07407 alpha-galactosidase [EC:3.2.1.22]
Bra001822	2.52e-67	1.10653	0.454	0.022	7.62e-63	V4	AT3G21270	ADOF2; ADOF2; DNA binding / transcription factor
Bra028555	2.47e-65	1.00429	0.435	0.02	7.45e-61	V4	AT5G11000	hypothetical protein
Bra006656	4.91e-65	2.51178	0.583	0.054	1.48e-60	V4	AT5G60490	FLA12; FLA12
Bra034539	6.3e-63	1.33626	0.657	0.085	1.9e-58	V4	AT4G32880	ATHB-8; ATHB-8 (HOMEOBOX GENE 8); DNA binding / transcription factor; K09338 homeobox-leucine zipper protein
Bra031158	3.67e-62	1.33854	0.583	0.059	1.11e-57	V4	AT2G21050	LAX2; amino acid permease, putative; K13946 auxin influx carrier (AUX1 LAX family)
Bra029848	4.67e-60	1.10928	0.426	0.024	1.41e-55	V4	AT3G10525	hypothetical protein
Bra015978	7.11e-60	1.12331	0.565	0.059	2.15e-55	V4	AT1G73640	AtRABA6a (Arabidopsis Rab GTPase homolog A6a); GTP binding; K07976 Rab family, other
Bra025332	6.05e-58	0.995785	0.472	0.035	1.83e-53	V4	AT3G28420	hypothetical protein
Bra015347	1.26e-57	0.914182	0.509	0.045	3.8e-53	V4	AT3G13280	hypothetical protein
Bra000609	2.13e-56	1.11069	0.481	0.041	6.45e-52	V4	AT5G50090	hypothetical protein
Bra004360	1.34e-55	1.59459	0.704	0.12	4.04e-51	V4	AT1G69080	universal stress protein (USP) family protein
Bra039274	3.54e-55	0.617645	0.259	0.001	1.07e-50	V4	AT2G46570	LAC6; LAC6 (laccase 6); laccase
Bra009710	1.08e-54	2.08548	0.583	0.07	3.27e-50	V4	AT5G23860	TUB8; TUB8; structural constituent of cytoskeleton; K07375 tubulin beta
Bra012074	2.09e-53	1.37693	0.759	0.153	6.32e-49	V4	AT3G47840	pentatricopeptide (PPR) repeat-containing protein
Bra016783	3.41e-53	0.675604	0.343	0.014	1.03e-48	V4	AT1G12260	ANAC007 (ARABIDOPSIS NAC 007); transcription factor
Bra016437	7.21e-53	1.5643	0.602	0.084	2.18e-48	V4	AT1G21050	hypothetical protein
Bra015839	8.08e-53	0.900345	0.472	0.042	2.44e-48	V4	AT1G75500	UMAMIT5, USUALLY MULTIPLE ACIDS MOVE IN AND OUT TRANSPORTERS 5, WALLS ARE THIN 1, WAT1; nodulin MtN21 family protein
Bra011392	1.71e-52	1.67098	0.778	0.182	5.16e-48	V4	AT4G32880	ATHB-8; ATHB-8 (HOMEOBOX GENE 8); DNA binding / transcription factor; K09338 homeobox-leucine zipper protein
Bra026510	1.6e-51	1.12868	0.639	0.103	4.84e-47	V4	AT3G25710	TMO5; BHLH32 (BASIC HELIX-LOOP-HELIX 32); DNA binding / transcription factor
Bra037972	1.61e-51	1.62595	0.509	0.057	4.86e-47	V4	AT1G54200	BG3, BIG GRAIN 3; DNA mismatch repair Msh6-like protein
Bra006227	1.63e-51	1.39976	0.657	0.116	4.92e-47	V4	AT5G13980	glycosyl hydrolase family 38 protein
Bra033702	4.51e-51	0.614827	0.38	0.023	1.36e-46	V4	AT5G43870	phosphoinositide binding
Bra003484	1.57e-50	2.05046	0.648	0.108	4.75e-46	V4	AT3G62100	IAA30; IAA30 (INDOLE-3-ACETIC ACID INDUCIBLE 30); transcription factor
Bra012190	4.11e-50	0.947159	0.694	0.124	1.24e-45	V4	AT1G19850	MP; MP (MONOPTEROS); transcription factor; K14486 auxin response factor
Bra016351	6.3e-50	0.829817	0.324	0.014	1.9e-45	V4	AT1G23340	hypothetical protein
Bra031232	1.6e-49	1.38834	0.565	0.076	4.84e-45	V4	--	--
Bra001701	1.28e-48	1.53144	0.602	0.088	3.87e-44	V4	AT3G18280	ATTED4, TED4, TRACHEARY ELEMENT DIFFERENTIATION-RELATED 4
Bra009371	1.45e-48	2.29286	0.611	0.097	4.37e-44	V4	AT5G09220	AAP2; AAP2 (AMINO ACID PERMEASE 2); amino acid transmembrane transporter
Bra012952	6.93e-48	1.64917	0.769	0.188	2.09e-43	V4	AT5G61480	PHLOEM INTERCALATED WITH XYLEM, PXY, TDIF RECEPTOR, TDR
Bra016951	2.59e-47	1.23746	0.713	0.148	7.83e-43	V4	AT2G41130	BHLH106, SALT TOLERANT CALLUS 8, STC8; basic helix-loop-helix (bHLH) family protein
Bra004466	3.06e-46	0.878262	0.361	0.024	9.23e-42	V4	AT2G47260	WRKY23; WRKY23; transcription factor
Bra004599	7.42e-46	0.729552	0.528	0.073	2.24e-41	V4	AT2G41130	BHLH106, SALT TOLERANT CALLUS 8, STC8; basic helix-loop-helix (bHLH) family protein
Bra007230	1.02e-45	2.15651	0.528	0.07	3.09e-41	V4	AT3G56240	CCH; CCH (COPPER CHAPERONE); copper chaperone; K07213 copper chaperone
Bra022675	1.83e-45	0.851967	0.491	0.06	5.53e-41	V4	AT5G53830	MPK3/6-TARGETED VQP 3, MVQ3; VQ motif-containing protein
Bra004379	1.67e-44	1.36117	0.741	0.18	5.03e-40	V4	AT1G69410	ELF5A-3 (EUKARYOTIC ELONGATION FACTOR 5A-3); translation initiation factor; K03263 translation initiation factor 5A
Bra009219	1.57e-43	1.27135	0.694	0.164	4.76e-39	V4	AT5G06710	HAT14; HAT14 (HOMEOBOX FROM ARABIDOPSIS THALIANA); DNA binding / transcription factor; K09338 homeobox-leucine zipper protein
Bra005488	1.08e-42	1.3286	0.648	0.131	3.26e-38	V4	AT2G33530	scpl46; scpl46 (serine carboxypeptidase-like 46); serine-type carboxypeptidase
Bra040432	5.09e-42	1.69631	0.676	0.168	1.54e-37	V4	AT3G63130	RANGAP1 (RAN GTPASE ACTIVATING PROTEIN 1); RAN GTPase activator/ protein binding
Bra032231	1.09e-41	0.964304	0.556	0.099	3.3e-37	V4	AT1G47670	amino acid transporter family protein
Bra028660	2.35e-41	0.754783	0.259	0.009	7.1e-37	V4	AT5G08380	AtAGAL1 (Arabidopsis thaliana ALPHA-GALACTOSIDASE 1); alpha-galactosidase/ catalytic/ hydrolase, hydrolyzing O-glycosyl compounds (EC:2.4.1.67); K07407 alpha-galactosidase [EC:3.2.1.22]
Bra007233	4.51e-41	0.608044	0.343	0.026	1.36e-36	V4	AT3G56270	hypothetical protein
Bra039455	6.57e-40	1.20405	0.324	0.022	1.98e-35	V4	AT3G05180	GDSL-motif lipase/hydrolase family protein
Bra017750	1.98e-39	0.700222	0.435	0.053	5.98e-35	V4	AT4G36160	ANAC076 (ARABIDOPSIS NAC DOMAIN CONTAINING PROTEIN 76); transcription factor
Bra039657	8.12e-39	1.57546	0.398	0.045	2.45e-34	V4	AT1G53163	hypothetical protein
Bra014315	1.7e-38	0.632781	0.37	0.036	5.13e-34	V4	AT1G52150	ATHB-15; DNA binding / transcription factor; K09338 homeobox-leucine zipper protein
Bra036782	2.54e-38	1.52513	0.88	0.373	7.68e-34	V4	AT3G51670	PATL6; PSEC14 cytosolic factor family protein / phosphoglyceride transfer family protein
Bra009575	3.48e-38	1.45603	0.343	0.031	1.05e-33	V4	AT5G02640	hypothetical protein
Bra036001	3.9e-38	1.16952	0.435	0.058	1.18e-33	V4	AT5G43870	phosphoinositide binding
Bra038612	4.54e-38	1.53276	0.62	0.148	1.37e-33	V4	AT5G63160	BT1; BT1 (BTB AND TAZ DOMAIN PROTEIN 1); protein binding / transcription regulator
Bra017136	5.81e-38	0.666429	0.324	0.026	1.76e-33	V4	AT2G38120	AUX1; AUX1 (AUXIN RESISTANT 1); amino acid transmembrane transporter/ auxin binding / auxin influx transmembrane transporter/ transporter; K13946 auxin influx carrier (AUX1 LAX family)
Bra008473	9.17e-38	1.58386	0.713	0.205	2.77e-33	V4	AT1G80450	VQ motif-containing protein
Bra000654	1.69e-37	1.97341	0.981	0.618	5.09e-33	V4	AT4G08685	SAH7; SAH7
Bra025158	3.07e-37	0.93581	0.444	0.06	9.28e-33	V4	AT3G25710	TMO5; BHLH32; BHLH32 (BASIC HELIX-LOOP-HELIX 32); DNA binding / transcription factor
Bra030071	5.76e-37	0.591805	0.278	0.017	1.74e-32	V4	AT1G28070	hypothetical protein
Bra040582	4.63e-36	0.784849	0.269	0.016	1.4e-31	V4	AT5G23960	TPS21; TPS21 (TERPENE SYNTHASE 21); (-)-E-beta-caryophyllene synthase/ alpha-humulene synthase; K14184 beta-caryophyllene/alpha-humulene synthase [EC:4.2.3.57 4.2.3.-]
Bra000197	2.88e-35	1.1874	0.648	0.167	8.7e-31	V4	AT2G40640	PUB62; Plant U-box type E3 ubiquitin ligase (PUB).
Bra005136	5.58e-35	0.752944	0.5	0.091	1.69e-30	V4	AT2G38120	AUX1; AUX1 (AUXIN RESISTANT 1); amino acid transmembrane transporter/ auxin binding / auxin influx transmembrane transporter/ transporter; K13946 auxin influx carrier (AUX1 LAX family)
Bra002244	5.8e-35	1.16716	0.426	0.059	1.75e-30	V4	AT5G19530	ACL5; ACL5 (ACAULIS 5); spermine synthase/ thermospermine synthase (EC:2.5.1.22); K00797 spermidine synthase [EC:2.5.1.16]
Bra010903	1.1e-34	0.698323	0.417	0.057	3.32e-30	V4	AT1G28110	SCPL45; SCPL45 (SERINE CARBOXYPEPTIDASE-LIKE 45 PRECURSOR); serine-type carboxypeptidase
Bra033045	2.22e-34	0.70418	0.278	0.02	6.7e-30	V4	AT3G28420	hypothetical protein
Bra017489	4.04e-34	1.58823	0.444	0.075	1.22e-29	V4	AT5G47370	HAT2; HAT2; DNA binding / transcription factor/ transcription repressor; K09338 homeobox-leucine zipper protein
Bra030525	5.19e-33	1.03607	0.556	0.121	1.57e-28	V4	AT1G03220	extracellular dermal glycoprotein, putative / EDGP, putative
Bra010876	5.63e-33	1.41356	0.667	0.182	1.7e-28	V4	AT1G28400	hypothetical protein
Bra010806	2.71e-32	1.03542	0.648	0.182	8.2e-28	V4	AT1G29950	transcription factor/ transcription regulator
Bra029847	2.72e-32	1.88132	0.5	0.1	8.23e-28	V4	AT3G10520	AHB2; AHB2 (ARABIDOPSIS HAEMOGLOBIN 2); oxygen transporter
Bra018022	4.24e-32	0.913611	0.398	0.056	1.28e-27	V4	AT3G48970	copper-binding family protein
Bra008619	5.6e-32	0.872121	0.278	0.021	1.69e-27	V4	AT5G16490	RIC4; RIC4 (ROP-INTERACTIVE CRIB MOTIF-CONTAINING PROTEIN 4); protein binding
Bra019299	1.01e-31	1.23843	0.454	0.076	3.05e-27	V4	AT4G23500	PGF12; glycoside hydrolase family 28 protein / polygalacturonase (pectinase) family protein
Bra006461	1.3e-31	1.4495	0.731	0.239	3.93e-27	V4	AT5G18470	curculin-like (mannose-binding) lectin family protein
Bra036839	1.44e-31	1.44894	0.713	0.215	4.36e-27	V4	AT3G51030	ATTRX1; ATTRX1; oxidoreductase, acting on sulfur group of donors, disulfide as acceptor
Bra039993	3.36e-31	0.63348	0.556	0.123	1.02e-26	V4	AT2G29660	zinc finger (C2H2 type) family protein
Bra005003	1.31e-30	1.00642	0.722	0.238	3.97e-26	V4	AT2G39900	LIM domain-containing protein
Bra007661	2.87e-30	1.04914	0.454	0.081	8.68e-26	V4	AT3G62100	IAA30; IAA30 (INDOLE-3-ACETIC ACID INDUCIBLE 30); transcription factor
Bra027368	7.69e-30	0.796072	0.278	0.025	2.32e-25	V4	AT3G14170	CORD1, CORTICAL MICROTUBULE DISORDERING1
Bra035952	9.93e-30	0.973204	0.472	0.094	3e-25	V4	AT5G60910	FUL;AGL8; AGL8 (agamous-like 8); transcription factor; K09264 MADS-box transcription factor, plant
Bra015269	1.22e-29	2.34849	0.491	0.104	3.68e-25	V4	AT1G03820	hypothetical protein
Bra036082	1.53e-29	0.633046	0.435	0.075	4.62e-25	V4	AT3G50410	DOF3.4; OBP1; OBP1 (OBF BINDING PROTEIN 1); DNA binding / protein binding / transcription factor
Bra024406	3.09e-29	1.39309	0.963	0.644	9.32e-25	V4	AT5G65670	IAA9; IAA9 (INDOLE-3-ACETIC ACID INDUCIBLE 9); transcription factor
Bra010771	7.72e-29	1.07379	0.546	0.135	2.33e-24	V4	AT1G30440	phototropic-responsive NPH3 family protein
Bra031103	1.07e-28	0.882353	0.62	0.18	3.23e-24	V4	AT2G19780	leucine-rich repeat family protein / extensin family protein
Bra017996	1.66e-28	0.87398	0.519	0.129	5.01e-24	V4	AT3G49290	ABIL2; ABIL2 (ABL INTERACTOR-LIKE PROTEIN 2)
Bra040611	5.77e-28	0.886403	0.361	0.055	1.74e-23	V4	AT3G02930	hypothetical protein
Bra020220	1.24e-27	1.0607	0.574	0.147	3.74e-23	V4	AT5G22860	serine carboxypeptidase S28 family protein; K01285 lysosomal Pro-X carboxypeptidase [EC:3.4.16.2]
Bra039829	1.57e-27	1.06716	0.481	0.112	4.75e-23	V4	--	--
Bra016084	2.47e-27	1.41497	0.824	0.406	7.45e-23	V4	AT1G72150	PATL1; PATL1 (PATELLIN 1); transporter
Bra036226	7.09e-27	0.943059	0.25	0.023	2.14e-22	V4	AT4G03010	leucine-rich repeat family protein
Bra020490	1.47e-26	0.656305	0.315	0.041	4.45e-22	V4	AT5G25190	ethylene-responsive element-binding protein, putative
Bra021323	2.5e-26	0.87646	0.685	0.253	7.55e-22	V4	AT1G54990	AXR4; AXR4 (AUXIN RESISTANT 4)
Bra011633	3.72e-26	0.716272	0.509	0.126	1.12e-21	V4	AT4G35730	hypothetical protein
Bra011922	4.23e-26	0.653119	0.25	0.024	1.28e-21	V4	AT2G28870	hypothetical protein
Bra013870	5.51e-26	0.934262	0.602	0.197	1.67e-21	V4	AT5G66320	zinc finger (GATA type) family protein
Bra000160	6.11e-26	0.796295	0.546	0.145	1.84e-21	V4	pop:POPTR_822401	PtrAUX3; auxin influx carrier component; K13946 auxin influx carrier (AUX1 LAX family)
Bra024346	8.59e-26	0.906735	0.602	0.172	2.6e-21	V4	AT5G65020	ANNAT2; ANNAT2 (Annexin Arabidopsis 2); calcium ion binding / calcium-dependent phospholipid binding
Bra007609	1.21e-25	0.886469	0.278	0.032	3.67e-21	V4	AT3G61490	PGF9, POLYGALACTURONASE CLADE F 9; glycoside hydrolase family 28 protein / polygalacturonase (pectinase) family protein
Bra024948	2.2e-25	1.77533	0.75	0.334	6.64e-21	V4	AT5G47370	HAT2; HAT2; DNA binding / transcription factor/ transcription repressor; K09338 homeobox-leucine zipper protein
Bra040253	5.64e-25	0.658241	0.333	0.053	1.7e-20	V4	AT3G05800	transcription factor
Bra018575	8.47e-25	1.36973	0.722	0.314	2.56e-20	V4	AT1G09210	calreticulin 2 (CRT2); K08057 calreticulin
Bra036334	1.25e-24	1.03722	0.333	0.054	3.78e-20	V4	AT1G45130	BGAL5; BGAL5 (beta-galactosidase 5); beta-galactosidase/ catalytic/ cation binding
Bra016492	1.35e-24	0.685011	0.602	0.182	4.09e-20	V4	AT1G19850	MP; MP (MONOPTEROS); transcription factor; K14486 auxin response factor
Bra012504	1.67e-24	0.727367	0.444	0.097	5.06e-20	V4	AT1G24530	transducin family protein / WD-40 repeat family protein
Bra022668	2.41e-24	0.631252	0.398	0.076	7.28e-20	V4	AT5G53730	harpin-induced family protein / HIN1 family protein / harpin-responsive family protein
Bra005988	2.63e-24	1.33637	0.481	0.123	7.96e-20	V4	AT5G08380	AtAGAL1 (Arabidopsis thaliana ALPHA-GALACTOSIDASE 1); alpha-galactosidase/ catalytic/ hydrolase, hydrolyzing O-glycosyl compounds (EC:2.4.1.67); K07407 alpha-galactosidase [EC:3.2.1.22]
Bra003751	2.41e-23	0.598557	0.389	0.078	7.28e-19	V4	AT1G75500	UMAMIT5, USUALLY MULTIPLE ACIDS MOVE IN AND OUT TRANSPORTERS 5, WALLS ARE THIN 1, WAT1; nodulin MtN21 family protein
Bra003435	3.1e-23	1.07416	0.731	0.346	9.37e-19	V4	AT3G61070	PEX11E; PEX11E
Bra030876	3.26e-23	1.85081	0.398	0.085	9.84e-19	V4	AT1G55210	disease resistance response
Bra015326	3.51e-23	0.660344	0.407	0.091	1.06e-18	V4	AT1G04550	IAA12; IAA12 (AUXIN-INDUCED PROTEIN 12); transcription factor/ transcription repressor; K14484 auxin-responsive protein IAA
Bra033226	4.08e-23	0.992174	0.602	0.215	1.23e-18	V4	AT1G01900	SBTI1.1; serine-type endopeptidase
Bra007100	1.04e-22	1.09675	0.481	0.122	3.15e-18	V4	AT3G54820	PIP2;5; PIP2;5 (PLASMA MEMBRANE INTRINSIC PROTEIN 2;5); water channel; K09872 aquaporin PIP
Bra010823	1.77e-22	1.15764	0.38	0.082	5.33e-18	V4	AT1G29640	hypothetical protein
Bra020250	4.83e-22	0.640316	0.565	0.17	1.46e-17	V4	AT5G60400	hypothetical protein
Bra010519	4.95e-22	0.687993	0.546	0.169	1.5e-17	V4	AT4G35750	Rho-GTPase-activating protein-related
Bra032601	5.43e-22	0.640671	0.37	0.075	1.64e-17	V4	AT1G02450	NIMIN1; NIMIN1 (NIM1-INTERACTING 1); protein binding
Bra005740	5.56e-22	1.24094	0.269	0.035	1.68e-17	V4	AT5G03170	FLA11; FLA11
Bra000299	6.65e-22	0.61847	0.343	0.066	2.01e-17	V4	AT2G43290	MSS3; MSS3 (multicopy suppressors of snf4 deficiency in yeast 3); calcium ion binding; K13448 calcium-binding protein CML
Bra031260	7.76e-22	1.20267	0.324	0.058	2.34e-17	V4	AT3G21190	hypothetical protein
Bra030263	8.74e-22	0.807997	0.352	0.068	2.64e-17	V4	--	--
Bra013197	2.67e-21	0.939789	0.722	0.315	8.07e-17	V4	AT2G04780	FLA7; FLA7 (FASCICLIN-LIKE ARABINOOGALACTAN 7)
Bra027127	3.41e-21	1.15444	0.824	0.459	1.03e-16	V4	AT1G60810	ACLA-2; ACLA-2; ATP citrate synthase (EC:2.3.3.8); K01648 ATP citrate (pro-S)-lyase [EC:2.3.3.8]
Bra040313	5.31e-21	0.755572	0.343	0.066	1.61e-16	V4	AT2G45400	BEN1; BEN1; binding / catalytic/ coenzyme binding / oxidoreductase, acting on CH-OH group of donors
Bra035681	1.01e-20	0.676045	0.5	0.143	3.05e-16	V4	AT2G28660	ATHMP18; copper-binding family protein
Bra022663	1.18e-20	0.891741	0.639	0.248	3.58e-16	V4	AT5G53590	auxin-responsive family protein; K14488 SAUR family protein
Bra029025	1.42e-20	1.20689	0.639	0.267	4.3e-16	V4	AT5G54500	FQR1; FQR1 (FLAVODOXIN-LIKE QUINONE REDUCTASE 1); FMN binding / oxidoreductase, acting on NADH or NADPH, quinone or similar compound as acceptor
Bra013336	2.59e-20	0.593202	0.324	0.064	7.83e-16	V4	AT4G18640	MRH1; MRH1 (morphogenesis of root hair 1); ATP binding / protein binding / protein kinase/ protein serine/threonine kinase/ protein tyrosine kinase
Bra009081	8.22e-20	1.04965	0.824	0.508	2.48e-15	V4	AT5G09810	ACT7; ACT7 (ACTIN 7); structural constituent of cytoskeleton; K10355 actin, other eukaryote
Bra014232	8.56e-20	1.47086	0.861	0.564	2.59e-15	V4	AT1G04820	TUA4; TUA4; structural constituent of cytoskeleton
Bra032366	1.13e-19	1.08011	0.954	0.68	3.41e-15	V4	AT1G30230	elongation factor 1-beta / EF-1-beta; K03232 elongation factor 1-beta
Bra009711	1.63e-19	0.678542	0.343	0.073	4.92e-15	V4	AT5G23870	pectinacetylesterase family protein
Bra007070	2.18e-19	1.75864	0.389	0.096	6.59e-15	V4	AT3G54400	aspartyl protease family protein
Bra030219	2.39e-19	0.696016	0.713	0.302	7.21e-15	V4	AT2G22670	IAA8; IAA8; transcription factor
Bra037993	1.04e-18	0.843338	0.62	0.241	3.13e-14	V4	AT3G13520	AGP12; AGP12 (ARABINOGALACTAN PROTEIN 12)
Bra009298	1.19e-18	1.27342	0.824	0.484	3.61e-14	V4	AT5G07030	aspartic-type endopeptidase
Bra006563	1.69e-18	0.582499	0.537	0.176	5.11e-14	V4	AT5G20540	ATBRXL4 (BREVIS RADIX-LIKE 4)
Bra009823	3.37e-18	0.812969	0.611	0.262	1.02e-13	V4	AT5G25170	hypothetical protein
Bra012266	4.82e-18	0.783696	0.296	0.058	1.46e-13	V4	AT1G21050	hypothetical protein
Bra029810	6e-18	0.829647	0.815	0.472	1.81e-13	V4	AT3G09980	hypothetical protein
Bra018825	8.12e-18	1.32331	0.843	0.578	2.45e-13	V4	AT4G14960	TUA6; TUA6; structural constituent of cytoskeleton; K07374 tubulin alpha
Bra016564	2.35e-17	1.30292	0.815	0.46	7.09e-13	V4	AT1G18210	calcium-binding protein, putative; K13448 calcium-binding protein CML
Bra019973	3e-17	1.0982	0.37	0.1	9.06e-13	V4	AT1G09950	transcription factor-related
Bra010075	3.45e-17	1.06302	0.917	0.596	1.04e-12	V4	AT5G62350	invertase/pectin methylesterase inhibitor family protein / DC 1.2 homolog (FL5-2I22)
Bra023513	4.95e-17	1.75082	0.843	0.551	1.49e-12	V4	AT5G15230	GASA4; GASA4 (GAST1 PROTEIN HOMOLOG 4)
Bra039354	7.84e-17	0.750253	0.324	0.077	2.37e-12	V4	AT3G12920	protein binding / zinc ion binding
Bra005438	1.72e-16	0.893925	0.741	0.441	5.21e-12	V4	AT2G34300	dehydration-responsive protein-related
Bra005339	1.8e-16	0.619771	0.63	0.272	5.45e-12	V4	AT2G35470	hypothetical protein
Bra016719	1.95e-16	1.17758	0.87	0.521	5.91e-12	V4	AT1G13930	hypothetical protein
Bra025810	3.04e-16	0.713586	0.685	0.32	9.18e-12	V4	AT1G20330	SMT2; SMT2 (STEROL METHYLTRANSFERASE 2); S-adenosylmethionine-dependent methyltransferase; K08242 24-methylenesterol C-methyltransferase [EC:2.1.1.143]
Bra020325	4.32e-16	0.892123	0.398	0.121	1.3e-11	V4	AT5G59290	UXS3; UXS3 (UDP-GLUCURONIC ACID DECARBOXYLASE 3); UDP-glucuronate decarboxylase/ catalytic
Bra039648	5.41e-16	1.13946	0.75	0.442	1.63e-11	V4	AT1G04820	TUA4; TUA4; structural constituent of cytoskeleton
Bra004330	5.78e-16	0.738211	0.611	0.266	1.75e-11	V4	AT1G68670	myb family transcription factor
Bra017591	6.03e-16	0.726305	0.667	0.309	1.82e-11	V4	AT2G42740	RPL16A; RPL16A; structural constituent of ribosome
Bra015380	6.17e-16	1.16905	0.509	0.196	1.86e-11	V4	AT1G05010	EFE; EFE (ETHYLENE-FORMING ENZYME); 1-aminocyclopropane-1-carboxylate oxidase (EC:1.14.11.9); K05933 aminocyclopropanecarboxylate oxidase [EC:1.14.17.4]
Bra022308	8.86e-16	0.585807	0.574	0.211	2.68e-11	V4	AT3G18280	TED4; protease inhibitor/seed storage/lipid transfer protein (LTP) family protein
Bra029001	9.6e-16	0.807483	0.991	0.895	2.9e-11	V4	AT5G54940	eukaryotic translation initiation factor SUI1, putative
Bra004783	9.6e-16	0.705096	0.676	0.355	2.9e-11	V4	AT2G43770	transducin family protein / WD-40 repeat family protein; K12857 Prp8 binding protein
Bra032906	1.13e-15	0.952637	0.861	0.521	3.42e-11	V4	AT1G28400	hypothetical protein
Bra014354	1.16e-15	1.30589	0.796	0.479	3.49e-11	V4	AT1G55210	disease resistance response
Bra020251	1.37e-15	0.796923	0.824	0.494	4.15e-11	V4	AT1G07920	elongation factor 1-alpha / EF-1-alpha; K03231 elongation factor 1-alpha
Bra003882	2.47e-15	0.608122	0.843	0.503	7.48e-11	V4	AT1G72370	P40; P40; structural constituent of ribosome
Bra002808	3.23e-15	1.02709	0.296	0.069	9.77e-11	V4	AT5G56540	AGP14; AGP14 (ARABINOGALACTAN PROTEIN 14)
Bra036704	3.71e-15	0.752178	0.343	0.095	1.12e-10	V4	AT2G19780	leucine-rich repeat family protein / extensin family protein
Bra034002	8.41e-15	0.640915	0.657	0.342	2.54e-10	V4	AT1G67360	rubber elongation factor (REF) family protein
Bra027498	1.18e-14	0.585356	0.722	0.375	3.58e-10	V4	zma:100280660	nicotiana lesion-inducing like
Bra028836	1.88e-14	0.993851	0.741	0.405	5.69e-10	V4	AT5G03380	heavy-metal-associated domain-containing protein
Bra037484	2.24e-14	0.915125	0.759	0.419	6.78e-10	V4	AT5G48480	hypothetical protein
Bra031159	2.32e-14	0.745697	0.463	0.175	7e-10	V4	AT2G21060	ATGRP2B (GLYCINE-RICH PROTEIN 2B); DNA binding / nucleic acid binding / zinc ion binding
Bra009866	3e-14	0.863578	0.472	0.182	9.05e-10	V4	AT5G25880	ATNADP-ME3 (NADP-malic enzyme 3); malate dehydrogenase (oxaloacetate-decarboxylating) (NADP+)/ malic enzyme/ oxidoreductase, acting on NADH or NADPH, NAD or NADP as acceptor; K00029 malate dehydrogenase (oxaloacetate-decarboxylating)(NADP+) [EC:1.1.1.40]
Bra016763	3.55e-14	1.26552	0.546	0.232	1.07e-09	V4	AT1G12610	DDF1; DDF1 (DWARF AND DELAYED FLOWERING 1); DNA binding / sequence-specific DNA binding / transcription factor
Bra023560	4.25e-14	0.756711	0.898	0.729	1.28e-09	V4	AT5G16360	NC domain-containing protein
Bra016703	5.31e-14	0.932358	0.833	0.581	1.61e-09	V4	AT1G14400	UBC1; UBC1 (UBIQUITIN CARRIER PROTEIN 1); ubiquitin-protein ligase; K10573 ubiquitin-conjugating enzyme E2 A [EC:6.3.2.19]
Bra031097	5.56e-14	0.783905	0.861	0.56	1.68e-09	V4	AT2G19760	PRF1; PRF1 (PROFILIN 1); actin binding
Bra033718	5.68e-14	0.957905	0.722	0.467	1.72e-09	V4	AT5G44070	CAD1; CAD1 (CADMIUM SENSITIVE 1); cadmium ion binding / copper ion binding / glutathione gamma-glutamylcysteinyltransferase
Bra017639	6.05e-14	0.639542	0.796	0.441	1.83e-09	V4	AT4G34230	ATCAD5; ATCAD5 (CINNAMYL ALCOHOL DEHYDROGENASE 5); cinnamyl-alcohol dehydrogenase (EC:1.1.1.195); K00083 cinnamyl-alcohol dehydrogenase [EC:1.1.1.195]
Bra013135	1.12e-13	0.651996	0.519	0.2	3.38e-09	V4	AT2G13820	XYP2; LPTG11; protease inhibitor/seed storage/lipid transfer protein (LTP) family protein
Bra015660	1.12e-13	0.658762	0.481	0.186	3.39e-09	V4	AT1G77640	AP2 domain-containing transcription factor, putative
Bra000840	1.14e-13	1.01053	0.676	0.34	3.44e-09	V4	AT4G03210	XTH9; XTH9 (XYLOGLUCAN ENDOTRANSGLUCOSYLASE/HYDROLASE 9); hydrolase, acting on glycosyl bonds / xyloglucan:xyloglucosyl transferase; K08235 xyloglucan:xyloglucosyl transferase [EC:2.4.1.207]
Bra006661	1.29e-13	0.921853	0.944	0.682	3.9e-09	V4	AT1G07920	elongation factor 1-alpha / EF-1-alpha; K03231 elongation factor 1-alpha
Bra021187	1.99e-13	0.835176	0.981	0.942	6.02e-09	V4	AT3G16640	TCTP; TCTP (TRANSLATIONALLY CONTROLLED TUMOR PROTEIN)
Bra013229	2.04e-13	0.776806	0.602	0.307	6.17e-09	V4	AT3G25140	QUA1; QUA1 (QUASIMODO 1); polygalacturonate 4-alpha-galacturonosyltransferase/ transferase, transferring glycosyl groups / transferase, transferring hexosyl groups (EC:2.4.1.43); K13648 alpha-1,4-galacturonosyltransferase [EC:2.4.1.43]
Bra005238	2.05e-13	0.634379	0.352	0.109	6.2e-09	V4	AT2G36870	xyloglucan:xyloglucosyl transferase, putative / xyloglucan endotransglycosylase, putative / endo-xyloglucan transferase, putative; K08235 xyloglucan:xyloglucosyl transferase [EC:2.4.1.207]
Bra016296	2.21e-13	1.06027	0.602	0.315	6.67e-09	V4	AT1G26920	hypothetical protein
Bra037889	2.37e-13	0.769836	0.611	0.288	7.17e-09	V4	AT4G09890	hypothetical protein
Bra028345	2.48e-13	0.917135	0.611	0.308	7.48e-09	V4	AT3G23810	SAHH2; SAHH2 (S-ADENOSYL-L-HOMOCYSTEINE (SAH) HYDROLASE 2); adenosylhomocysteinase/ binding / catalytic (EC:3.3.1.1); K01251 adenosylhomocysteinase [EC:3.3.1.1]
Bra014671	2.5e-13	0.643522	0.954	0.815	7.56e-09	V4	AT2G27030	CAM5; CAM5 (CALMODULIN 5); calcium ion binding
Bra022794	2.53e-13	0.807989	0.278	0.073	7.66e-09	V4	AT2G30360	SIP4; SIP4 (SOS3-INTERACTING PROTEIN 4); kinase/ protein kinase
Bra019162	3.4e-13	0.892149	0.602	0.291	1.03e-08	V4	AT4G25470	CBF2; CBF2 (C-REPEAT/DRE BINDING FACTOR 2); DNA binding / transcription activator/ transcription factor; K09286 EREBP-like factor
Bra014848	3.66e-13	0.891357	0.722	0.477	1.11e-08	V4	AT3G54020	phosphatidic acid phosphatase-related / PAP2-related
Bra009040	4.11e-13	0.685988	0.898	0.67	1.24e-08	V4	AT5G65270	AtRABA4a (Arabidopsis Rab GTPase homolog A4a); GTP binding; K07976 Rab family, other
Bra015630	4.1e-13	1.79731	0.426	0.167	1.24e-08	V4	AT1G78100	F-box family protein
Bra014346	5.8e-13	0.613669	0.5	0.223	1.75e-08	V4	AT2G01080	hypothetical protein
Bra026847	6.43e-13	0.687601	0.361	0.115	1.94e-08	V4	AT1G14210	ribonuclease T2 family protein; K01166 ribonuclease T2 [EC:3.1.27.1]
Bra013774	6.66e-13	0.93305	0.778	0.46	2.01e-08	V4	AT4G24190	SHD; SHD (SHEPHERD); ATP binding / unfolded protein binding
Bra015638	7.28e-13	0.729652	0.963	0.897	2.2e-08	V4	AT1G78040	pollen Ole e 1 allergen and extensin family protein
Bra020784	7.54e-13	0.581001	0.472	0.18	2.28e-08	V4	AT3G06035	hypothetical protein
Bra000526	7.63e-13	0.779289	0.657	0.36	2.3e-08	V4	AT2G27080	harpin-induced protein-related / HIN1-related / harpin-responsive protein-related
Bra028543	1.01e-12	0.585494	0.806	0.498	3.04e-08	V4	AT3G52930	fructose-bisphosphate aldolase, putative (EC:4.1.2.13); K01623 fructose-bisphosphate aldolase, class I [EC:4.1.2.13]
Bra034356	1.05e-12	0.932362	0.926	0.738	3.17e-08	V4	AT1G08310	esterase/lipase/thioesterase family protein
Bra002043	1.3e-12	0.780238	0.333	0.103	3.92e-08	V4	AT3G11490	rac GTPase activating protein, putative
Bra009943	1.32e-12	0.744632	0.602	0.296	4e-08	V4	AT3G05560	60S ribosomal protein L22-2 (RPL22B)
Bra006750	1.42e-12	0.633927	0.306	0.088	4.29e-08	V4	AT5G58640	selenoprotein-related
Bra006031	1.52e-12	0.74652	0.389	0.134	4.6e-08	V4	AT5G09760	PMEI-PME51; pectinesterase family protein (EC:3.1.1.11)
Bra024891	1.75e-12	0.787876	0.296	0.084	5.29e-08	V4	AT2G01300	hypothetical protein
Bra002682	2.16e-12	0.660265	0.333	0.106	6.54e-08	V4	AT5G58000	hypothetical protein
Bra021724	2.4e-12	0.599069	0.861	0.561	7.26e-08	V4	AT5G35530	40S ribosomal protein S3 (RPS3C); K02985 small subunit ribosomal protein S3e
Bra004996	2.56e-12	0.615234	0.324	0.097	7.73e-08	V4	AT2G39980	transferase family protein
Bra040539	2.61e-12	0.780005	0.926	0.727	7.89e-08	V4	AT3G05560	60S ribosomal protein L22-2 (RPL22B)
Bra014487	2.78e-12	0.588414	0.5	0.219	8.39e-08	V4	AT3G60450	hypothetical protein
Bra014403	2.78e-12	0.583644	0.889	0.675	8.41e-08	V4	AT3G62290	ATARFA1E (ADP-ribosylation factor A1E); GTP binding / phospholipase activator/ protein binding; K07977 Arf/Sar family, other
Bra033324	3.08e-12	0.863519	0.778	0.483	9.3e-08	V4	AT1G02400	GA2OX6; GA2OX6 (GIBBERELLIN 2-OXIDASE 6); gibberellin 2-beta-dioxygenase
Bra002152	3.35e-12	0.599692	0.602	0.29	1.01e-07	V4	AT5G18310	hypothetical protein
Bra028291	3.44e-12	0.608233	0.472	0.189	1.04e-07	V4	AT5G52020	AP2 domain-containing protein
Bra022347	3.8e-12	0.936234	0.62	0.349	1.15e-07	V4	AT3G18710	PUB29; PUB29 (PLANT U-BOX 29); ubiquitin-protein ligase
Bra023898	7.32e-12	0.812806	0.472	0.204	2.21e-07	V4	AT3G21190	MSR1; hypothetical protein
Bra027387	7.51e-12	0.627445	0.731	0.479	2.27e-07	V4	AT1G54270	EIF4A-2; ATP-dependent helicase/ translation initiation factor; K03257 translation initiation factor 4A
Bra022356	8.37e-12	0.698972	0.759	0.492	2.53e-07	V4	AT3G18780	ACT2; ACT2 (ACTIN 2); structural constituent of cytoskeleton; K10355 actin, other eukaryote
Bra028234	8.91e-12	0.92302	0.769	0.482	2.69e-07	V4	AT5G39320	UDP-glucose 6-dehydrogenase, putative (EC:1.1.1.22); K00012 UDPglucose 6-dehydrogenase [EC:1.1.1.22]
Bra035756	9.72e-12	0.58946	0.519	0.233	2.94e-07	V4	AT3G20660	AtOCT4; AtOCT4 (Arabidopsis thaliana ORGANIC CATION/CARNITINE TRANSPORTER4); carbohydrate transmembrane transporter/ sugar:hydrogen symporter
Bra010324	1.14e-11	0.696993	0.361	0.128	3.45e-07	V4	AT4G29520	hypothetical protein
Bra022839	1.46e-11	0.877821	0.426	0.179	4.42e-07	V4	AT2G31390	pfkB-type carbohydrate kinase family protein (EC:2.7.1.4); K00847 fructokinase [EC:2.7.1.4]
Bra003732	1.68e-11	0.791162	0.667	0.369	5.07e-07	V4	AT1G76180	ERD14; ERD14 (EARLY RESPONSE TO DEHYDRATION 14); calcium ion binding
Bra008713	1.73e-11	0.662141	0.907	0.733	5.23e-07	V4	AT5G15200	RIBOSOMAL PROTEIN US4Z;US4Z
Bra004455	1.93e-11	0.922775	0.704	0.452	5.82e-07	V4	AT2G47470	ARABIDOPSIS THALIANA PROTEIN DISULFIDE ISOMERASE 11;ATPDI11;ATPDIL2-1;MATERNAL EFFECT EMBRYO ARREST 30;MEE30;PDI-LIKE 2-1;PDI11;PROTEIN DISULFIDE ISOMERASE 11;UNE5;UNFERTILIZED EMBRYO SAC 5
Bra041046	1.94e-11	1.5563	0.324	0.106	5.85e-07	V4	AT4G37390	BRU6; BRU6; indole-3-acetic acid amido synthetase; K14487 auxin responsive GH3 gene family
Bra000479	1.95e-11	0.763667	0.361	0.132	5.88e-07	V4	AT2G28870	hypothetical protein
Bra001418	2.2e-11	0.692496	0.778	0.502	6.65e-07	V4	AT3G11730	ATFP8; ATFP8; GTP binding / GTP-dependent protein binding / myosin XI tail binding; K07976 Rab family, other
Bra020079	2.23e-11	0.632034	0.889	0.726	6.73e-07	V4	AT5G19990	RPT6A; RPT6A (REGULATORY PARTICLE TRIPLE-A ATPASE 6A); ATPase; K03066 26S proteasome regulatory subunit T6
Bra006507	2.49e-11	0.640555	0.778	0.482	7.54e-07	V4	AT5G12110	elongation factor 1B alpha-subunit 1 (eEF1Balpha1); K03232 elongation factor 1-beta
Bra006056	2.67e-11	0.645316	0.907	0.749	8.06e-07	V4	AT5G10360	EMB3010 (embryo defective 3010); structural constituent of ribosome; K02991 small subunit ribosomal protein S6e
Bra019493	2.96e-11	0.742506	0.806	0.542	8.95e-07	V4	AT5G62690	TUB2; TUB2; GTP binding / GTPase/ structural molecule; K07375 tubulin beta
Bra028430	3.78e-11	0.748568	0.611	0.343	1.14e-06	V4	AT5G39320	UDP-glucose 6-dehydrogenase, putative (EC:1.1.1.22); K00012 UDPglucose 6-dehydrogenase [EC:1.1.1.22]
Bra007039	4.44e-11	0.622177	0.5	0.234	1.34e-06	V4	AT3G54000	hypothetical protein
Bra004620	5.33e-11	0.868568	0.648	0.383	1.61e-06	V4	AT2G41410	calmodulin, putative; K13448 calcium-binding protein CML
Bra014819	5.79e-11	1.62676	0.25	0.067	1.75e-06	V4	AT3G54400	aspartyl protease family protein
Bra002241	7.38e-11	0.659418	0.889	0.659	2.23e-06	V4	AT5G12110	elongation factor 1B alpha-subunit 1 (eEF1Balpha1); K03232 elongation factor 1-beta
Bra003066	7.7e-11	0.581589	0.926	0.786	2.33e-06	V4	AT4G27960	UBC9; UBC9 (UBIQUITIN CONJUGATING ENZYME 9); ubiquitin-protein ligase
Bra020651	1.05e-10	0.744675	0.778	0.524	3.16e-06	V4	AT5G49280	hydroxyproline-rich glycoprotein family protein
Bra012447	1.08e-10	0.594781	0.889	0.676	3.26e-06	V4	AT1G26665	hypothetical protein
Bra039409	1.33e-10	0.848179	0.5	0.255	4.03e-06	V4	AT3G05800	transcription factor
Bra001127	2.28e-10	0.731487	0.861	0.59	6.89e-06	V4	AT4G34670	40S ribosomal protein S3A (RPS3aB); K02984 small subunit ribosomal protein S3Ae
Bra013116	2.52e-10	0.829226	0.926	0.757	7.61e-06	V4	--	--
Bra021117	2.55e-10	0.61638	0.324	0.111	7.7e-06	V4	AT3G15540	IAA19; IAA19 (INDOLE-3-ACETIC ACID INDUCIBLE 19); transcription factor; K14484 auxin-responsive protein IAA
Bra022724	2.89e-10	0.841456	0.565	0.32	8.72e-06	V4	AT5G54500	FQR1; FQR1 (FLAVODOXIN-LIKE QUINONE REDUCTASE 1); FMN binding / oxidoreductase, acting on NADH or NADPH, quinone or similar compound as acceptor
Bra027936	2.9e-10	0.664468	0.694	0.427	8.76e-06	V4	AT1G56340	CRT1; CRT1 (CALRETICULIN 1); calcium ion binding / unfolded protein binding
Bra026092	3.02e-10	0.587705	0.898	0.7	9.11e-06	V4	AT2G32060	40S ribosomal protein S12 (RPS12C); K02951 small subunit ribosomal protein S12e
Bra015419	3.05e-10	0.889089	0.759	0.467	9.23e-06	V4	AT2G32210	hypothetical protein
Bra038111	3.08e-10	0.609843	0.843	0.589	9.31e-06	V4	AT1G53210	sodium/calcium exchanger family protein / calcium-binding EF hand family protein
Bra010401	3.53e-10	0.623822	0.676	0.429	1.07e-05	V4	AT4G27500	PPI1; PPI1 (PROTON PUMP INTERACTOR 1); protein binding
Bra028321	6.12e-10	0.963251	0.306	0.108	1.85e-05	V4	AT3G23600	dienelactone hydrolase family protein
Bra016555	8.62e-10	0.619994	0.824	0.586	2.6e-05	V4	AT1G18540	60S ribosomal protein L6 (RPL6A); K02934 large subunit ribosomal protein L6e
Bra023103	9.09e-10	0.980618	0.565	0.327	2.75e-05	V4	AT2G37170	PIP2B; PIP2B (PLASMA MEMBRANE INTRINSIC PROTEIN 2); water channel; K09872 aquaporin PIP
Bra028615	9.25e-10	0.802252	0.778	0.553	2.79e-05	V4	AT5G09810	ACT7; ACT7 (ACTIN 7); structural constituent of cytoskeleton; K10355 actin, other eukaryote
Bra020690	9.59e-10	0.663747	0.611	0.346	2.9e-05	V4	AT5G48580	FKBP15-2; FK506 binding / peptidyl-prolyl cis-trans isomerase; K09569 FK506-binding protein 2 [EC:5.2.1.8]
Bra024265	1.07e-09	0.652087	0.87	0.754	3.23e-05	V4	AT5G64080	protease inhibitor/seed storage/lipid transfer protein (LTP) family protein
Bra011925	1.13e-09	0.597453	0.815	0.495	3.43e-05	V4	AT2G28790	osmotin-like protein, putative
Bra012376	1.25e-09	0.641185	0.917	0.759	3.77e-05	V4	AT1G70490	ARFA1D; ARFA1D; GTP binding / phospholipase activator/ protein binding; K07977 Arf/Sar family, other
Bra039014	1.67e-09	0.6008	0.843	0.648	5.06e-05	V4	AT2G19730	60S ribosomal protein L28 (RPL28A); K02903 large subunit ribosomal protein L28e
Bra020253	1.89e-09	0.739886	0.861	0.632	5.72e-05	V4	AT1G07920	elongation factor 1-alpha / EF-1-alpha; K03231 elongation factor 1-alpha
Bra005739	2.05e-09	1.10774	0.519	0.275	6.19e-05	V4	AT2G20820	hypothetical protein
Bra033603	2.23e-09	0.692074	0.944	0.787	6.74e-05	V4	AT4G39200	40S ribosomal protein S25 (RPS25E); K02975 small subunit ribosomal protein S25e
Bra011585	2.48e-09	0.760031	0.898	0.706	7.49e-05	V4	AT4G35100	PIP3; PIP3 (PLASMA MEMBRANE INTRINSIC PROTEIN 3); water channel; K09872 aquaporin PIP
Bra005296	2.98e-09	0.664168	0.806	0.57	9.01e-05	V4	AT3G11510	40S ribosomal protein S14 (RPS14B); K02955 small subunit ribosomal protein S14e
Bra023511	3.16e-09	0.592439	0.778	0.561	9.54e-05	V4	AT5G15200	RIBOSOMAL PROTEIN US4Z;US4Z
Bra031857	4.38e-09	0.634777	0.306	0.114	0.000132443	V4	AT5G65470	O-fucosyltransferase family protein
Bra022781	5.06e-09	0.716656	0.602	0.377	0.000152887	V4	AT2G30140	UDP-glucoronosyl/UDP-glucosyl transferase family protein (EC:2.4.1.203)
Bra040592	5.73e-09	0.60263	0.685	0.451	0.000173192	V4	AT3G02520	GRF7; GRF7 (GENERAL REGULATORY FACTOR 7); protein binding / protein phosphorylated amino acid binding
Bra012156	6.15e-09	0.82733	0.574	0.348	0.000185841	V4	AT5G67350	hypothetical protein
Bra040326	8.84e-09	0.591864	0.657	0.425	0.000267081	V4	AT2G45070	SEC61 BETA; protein transporter; K09481 protein transport protein SEC61 subunit beta
Bra016237	9.51e-09	0.76008	0.676	0.444	0.000287212	V4	AT1G70090	LGT8; LGT8 (GLUCOSYL TRANSFERASE FAMILY 8); polygalacturonate 4-alpha-galacturonosyltransferase/ transferase, transferring glycosyl groups / transferase, transferring hexosyl groups
Bra000358	1.07e-08	0.63565	0.713	0.449	0.000323142	V4	AT2G44670	senescence-associated protein-related
Bra006599	1.11e-08	0.740327	0.722	0.494	0.000336454	V4	AT5G21960	AP2 domain-containing transcription factor, putative
Bra037120	1.18e-08	0.657064	0.63	0.41	0.00035688	V4	AT5G67250	SKIP2; SKIP2 (SKP1/ASK1 INTERACTING PROTEIN 2); ubiquitin-protein ligase
Bra021241	2.49e-08	0.890401	0.611	0.36	0.000752974	V4	AT3G17390	MTO3; MTO3 (METHIONINE OVER-ACCUMULATOR 3); methionine adenosyltransferase (EC:2.5.1.6); K00789 S-adenosylmethionine synthetase [EC:2.5.1.6]
Bra022282	3.18e-08	0.657065	0.815	0.654	0.000962306	V4	AT3G18130	RACK1C_AT (RECEPTOR FOR ACTIVATED C KINASE 1 C); nucleotide binding; K14753 guanine nucleotide-binding protein subunit beta-2-like 1 protein
Bra022585	3.7e-08	1.0168	0.843	0.681	0.00111805	V4	AT5G52300	LTI65; LTI65 (LOW-TEMPERATURE-INDUCED 65)
Bra027579	4.47e-08	0.624933	0.88	0.696	0.00135	V4	AT4G09320	NDPK1; NDPK1; ATP binding / nucleoside diphosphate kinase; K00940 nucleoside-diphosphate kinase [EC:2.7.4.6]
Bra039661	4.89e-08	0.661739	0.778	0.576	0.00147619	V4	AT1G53210	sodium/calcium exchanger family protein / calcium-binding EF hand family protein
Bra007269	5.91e-08	0.663596	0.88	0.702	0.00178479	V4	AT2G27030	CAM5; CAM5 (CALMODULIN 5); calcium ion binding
Bra026313	7.01e-08	0.665033	0.62	0.406	0.00211697	V4	AT4G27720	hypothetical protein
Bra017204	7.67e-08	0.652265	0.815	0.622	0.00231847	V4	AT2G37190	60S ribosomal protein L12 (RPL12A); K02870 large subunit ribosomal protein L12e
Bra002522	1.01e-07	0.697739	0.685	0.504	0.00305742	V4	AT5G59880	ACTIN DEPOLYMERIZING FACTOR 3;ADF3
Bra012667	1.02e-07	0.584678	0.889	0.718	0.00306684	V4	AT4G16720	60S ribosomal protein L15 (RPL15A); K02877 large subunit ribosomal protein L15e
Bra008128	1.38e-07	0.610649	0.88	0.729	0.00416889	V4	AT1G74050	60S ribosomal protein L6 (RPL6C); K02934 large subunit ribosomal protein L6e
Bra027519	1.5e-07	0.776934	0.833	0.701	0.00452874	V4	AT5G44005	hypothetical protein
Bra001661	1.52e-07	0.926862	0.546	0.32	0.00458578	V4	AT3G17390	MTO3; MTO3 (METHIONINE OVER-ACCUMULATOR 3); methionine adenosyltransferase (EC:2.5.1.6); K00789 S-adenosylmethionine synthetase [EC:2.5.1.6]
Bra000342	1.56e-07	0.606214	0.639	0.388	0.0047207	V4	AT2G44130	kelch repeat-containing F-box family protein
Bra007769	3.02e-07	0.641561	0.444	0.241	0.00912247	V4	AT2G26070	RTE1; RTE1 (REVERSION-TO-ETHYLENE SENSITIVITY1)
Bra026474	4.32e-07	0.82053	0.713	0.507	0.0130516	V4	AT5G23950	C2 domain-containing protein
Bra021599	1.41e-06	0.607293	0.454	0.26	0.0425535	V4	AT2G29980	FAD3; FAD3 (FATTY ACID DESATURASE 3); omega-3 fatty acid desaturase; K10257 omega-3 fatty acid desaturase (delta-15 desaturase) [EC:1.14.19.-]
Bra020500	2.75e-66	1.84519	0.385	0.01	8.3e-62	V5	AT5G25460	hypothetical protein
Bra035741	8.94e-36	2.52223	0.677	0.189	2.7e-31	V5	AT3G20820	leucine-rich repeat family protein
Bra038541	7.48e-35	1.74351	0.479	0.079	2.26e-30	V5	AT2G22170	lipid-associated family protein
Bra028607	9.21e-25	1.44938	0.438	0.096	2.78e-20	V5	AT5G09960	hypothetical protein
Bra035852	1.57e-24	1.1771	0.323	0.047	4.73e-20	V5	AT5G63180	pectate lyase family protein; K01728 pectate lyase [EC:4.2.2.2]
Bra027370	1.58e-22	1.17066	0.427	0.098	4.76e-18	V5	AT3G14150	(S)-2-hydroxy-acid oxidase, peroxisomal, putative / glycolate oxidase, putative / short chain alpha-hydroxy acid oxidase, putative (EC:1.1.3.15); K11517 (S)-2-hydroxy-acid oxidase [EC:1.1.3.15]
Bra019741	5.64e-22	2.59898	0.396	0.084	1.7e-17	V5	AT1G62480	vacuolar calcium-binding protein-related
Bra012230	2.73e-21	1.84334	0.854	0.65	8.25e-17	V5	AT1G20450	ERD10; ERD10 (EARLY RESPONSIVE TO DEHYDRATION 10); actin binding
Bra025819	3.99e-21	1.35588	0.958	0.888	1.21e-16	V5	AT1G20450	ERD10; ERD10 (EARLY RESPONSIVE TO DEHYDRATION 10); actin binding
Bra017823	5.75e-21	1.39709	0.865	0.611	1.74e-16	V5	AT2G23130	AGP17; AGP17 (ARABINOGALACTAN PROTEIN 17)
Bra009862	1.83e-20	0.972146	0.365	0.078	5.52e-16	V5	AT5G25810	ERF040; tny; tny (TINY); DNA binding / transcription factor; K09286 EREBP-like factor
Bra040236	2.21e-20	1.09725	0.323	0.06	6.67e-16	V5	AT3G06035	Glycoprotein membrane precursor GPI-anchored
Bra033152	3.18e-20	3.06989	0.417	0.105	9.6e-16	V5	AT4G11210	disease resistance-responsive family protein / dirigent family protein
Bra031965	3.37e-20	0.869318	0.323	0.061	1.02e-15	V5	AT3G03900	adenylylsulfate kinase, putative; K00860 adenylylsulfate kinase [EC:2.7.1.25]
Bra008242	7.54e-20	1.3745	0.917	0.753	2.28e-15	V5	AT1G76180	ERD14; ERD14 (EARLY RESPONSE TO DEHYDRATION 14); calcium ion binding
Bra029416	1.04e-19	1.7103	0.51	0.164	3.15e-15	V5	AT5G24580	copper-binding family protein
Bra026615	3.64e-19	2.28901	0.823	0.584	1.1e-14	V5	AT2G02130	LCR68; LCR68 (LOW-MOLECULAR-WEIGHT CYSTEINE-RICH 68); peptidase inhibitor
Bra026992	7.59e-19	1.92763	0.521	0.17	2.29e-14	V5	--	--
Bra021961	8.21e-19	1.96734	0.75	0.423	2.48e-14	V5	AT5G45280	pectinacetylesterase, putative
Bra036764	1.11e-18	1.5863	0.698	0.361	3.36e-14	V5	AT1G35720	ANNAT1; ANNAT1 (ANNEXIN ARABIDOPSIS 1); ATP binding / calcium ion binding / calcium-dependent phospholipid binding / copper ion binding / peroxidase/ protein homodimerization
Bra029971	3.45e-18	1.43667	0.479	0.148	1.04e-13	V5	AT3G49780	ATPSK4; ATPSK4 (PHYTOSULFOKINE 4 PRECURSOR); growth factor
Bra013164	4.25e-18	1.58248	0.865	0.641	1.28e-13	V5	AT2G06850	EXGT-A1 (ENDOXYLOGLUCAN TRANSFERASE); hydrolase, acting on glycosyl bonds / xyloglucan:xyloglucosyl transferase; K08235 xyloglucan:xyloglucosyl transferase [EC:2.4.1.207]
Bra029107	5.84e-18	2.07638	0.729	0.394	1.76e-13	V5	AT5G52760	heavy-metal-associated domain-containing protein
Bra015779	1.26e-17	0.843468	1	0.99	3.82e-13	V5	AT1G76180	ERD14; ERD14 (EARLY RESPONSE TO DEHYDRATION 14); calcium ion binding
Bra016719	1.36e-17	1.50652	0.844	0.528	4.1e-13	V5	AT1G13930	hypothetical protein
Bra003190	1.61e-17	1.12702	0.469	0.14	4.86e-13	V5	AT3G54600	DJ-1 family protein
Bra027042	2.62e-17	1.60777	0.854	0.579	7.92e-13	V5	AT1G62480	vacuolar calcium-binding protein-related
Bra028446	1.24e-16	1.37973	0.917	0.743	3.74e-12	V5	--	--
Bra020198	1.62e-16	2.04841	0.802	0.521	4.89e-12	V5	AT5G22580	hypothetical protein
Bra024832	2.53e-16	1.68844	0.865	0.712	7.65e-12	V5	AT2G02100	LCR69; LCR69 (LOW-MOLECULAR-WEIGHT CYSTEINE-RICH 69); peptidase inhibitor
Bra002422	2.96e-16	1.8571	0.781	0.519	8.94e-12	V5	AT5G22580	hypothetical protein
Bra035997	3.74e-16	1.79296	0.75	0.501	1.13e-11	V5	AT5G15350	plastocyanin-like domain-containing protein
Bra039946	4.64e-16	1.5913	0.781	0.572	1.4e-11	V5	AT2G23120	hypothetical protein
Bra009841	1.46e-15	2.04143	0.573	0.261	4.4e-11	V5	AT5G25460	hypothetical protein
Bra011208	7.13e-15	1.38952	0.573	0.257	2.15e-10	V5	AT4G30650	hydrophobic protein, putative / low temperature and salt responsive protein, putative
Bra015727	2.93e-14	1.10766	0.865	0.767	8.85e-10	V5	AT1G76650	CML38; calcium-binding EF hand family protein; K13448 calcium-binding protein CML
Bra001291	6.53e-14	0.964281	0.344	0.097	1.97e-09	V5	AT3G10020	hypothetical protein
Bra032937	4.99e-13	1.268	0.823	0.628	1.51e-08	V5	AT3G26520	TIP2; TIP2 (TONOPLAST INTRINSIC PROTEIN 2); water channel; K09873 aquaporin TIP
Bra028181	5.17e-13	0.795339	1	0.947	1.56e-08	V5	AT5G38430	ribulose bisphosphate carboxylase small chain 1B / RuBisCO small subunit 1B (RBCS-1B) (ATS1B) (EC:4.1.1.39); K01602 ribulose-bisphosphate carboxylase small chain [EC:4.1.1.39]
Bra014154	9.72e-13	0.802275	0.396	0.133	2.94e-08	V5	AT1G48750	protease inhibitor/seed storage/lipid transfer protein (LTP) family protein
Bra018695	2.31e-12	1.07679	0.281	0.072	6.99e-08	V5	AT1G47960	C/VIF1; C/VIF1 (CELL WALL / VACUOLAR INHIBITOR OF FRUCTOSIDASE 1); enzyme inhibitor/ pectinesterase/ pectinesterase inhibitor
Bra022816	5.07e-12	1.37244	0.719	0.464	1.53e-07	V5	AT2G30870	GSTF10; GSTF10 (HALIANA GLUTATHIONE S-TRANSFERASE PHI 10); copper ion binding / glutathione binding / glutathione transferase (EC:1.11.1.9)
Bra025405	6.02e-12	1.50239	0.521	0.258	1.82e-07	V5	AT3G29780	RALFL27 (ralf-like 27); signal transducer
Bra024053	2.44e-11	1.26135	0.5	0.249	7.36e-07	V5	AT4G30660	hydrophobic protein, putative / low temperature and salt responsive protein, putative
Bra034155	5.25e-11	1.6506	0.594	0.346	1.59e-06	V5	AT5G05300	hypothetical protein
Bra034402	6.04e-11	1.19404	0.729	0.54	1.83e-06	V5	AT1G35720	ANNAT1; ANNAT1 (ANNEXIN ARABIDOPSIS 1); ATP binding / calcium ion binding / calcium-dependent phospholipid binding / copper ion binding / peroxidase/ protein homodimerization
Bra006997	6.41e-11	1.41723	0.74	0.567	1.94e-06	V5	AT3G53420	PIP2A; PIP2A (PLASMA MEMBRANE INTRINSIC PROTEIN 2A); water channel; K09872 aquaporin PIP
Bra019179	7.71e-11	1.10661	0.365	0.136	2.33e-06	V5	AT4G25260	invertase/pectin methylesterase inhibitor family protein
Bra027240	1.44e-10	0.834225	0.344	0.126	4.34e-06	V5	AT3G15480	hypothetical protein
Bra036197	1.79e-10	0.862402	0.302	0.099	5.42e-06	V5	AT3G30460	zinc finger (C3HC4-type RING finger) family protein
Bra002096	2.05e-10	0.717684	0.312	0.107	6.18e-06	V5	AT2G17840	ERD7; ERD7 (EARLY-RESPONSIVE TO DEHYDRATION 7)
Bra012130	2.66e-10	1.42695	0.396	0.171	8.03e-06	V5	AT5G67070	RALFL34 (ralf-like 34); signal transducer
Bra014426	2.8e-10	0.896503	0.448	0.191	8.45e-06	V5	AT2G46400	WRKY46; WRKY46; transcription factor
Bra021628	3.11e-10	0.694964	0.281	0.086	9.41e-06	V5	AT2G30360	SIP4; SIP4 (SOS3-INTERACTING PROTEIN 4); kinase/ protein kinase
Bra003115	5.41e-10	1.137	0.76	0.582	1.63e-05	V5	AT5G52760	heavy-metal-associated domain-containing protein
Bra035929	9.71e-10	0.977777	0.625	0.352	2.93e-05	V5	AT5G61420	MYB28; MYB28 (myb domain protein 28); DNA binding / transcription factor; K09422 myb proto-oncogene protein, plant
Bra001685	1.99e-09	1.27938	0.323	0.119	6e-05	V5	--	--
Bra016506	2.35e-09	1.06246	0.719	0.561	7.09e-05	V5	AT1G19380	hypothetical protein
Bra024087	4.63e-09	1.10323	0.469	0.226	0.000140036	V5	AT5G48070	XTH20; XTH20 (XYLOGLUCAN ENDOTRANSGLUCOSYLASE/HYDROLASE 20); hydrolase, acting on glycosyl bonds / hydrolase, hydrolyzing O-glycosyl compounds / xyloglucan:xyloglucosyl transferase; K08235 xyloglucan:xyloglucosyl transferase [EC:2.4.1.207]
Bra024315	5.79e-09	1.30221	0.469	0.245	0.000175018	V5	AT5G64620	C/VIF2; C/VIF2 (CELL WALL / VACUOLAR INHIBITOR OF FRUCTOSIDASE 2); enzyme inhibitor/ pectinesterase/ pectinesterase inhibitor
Bra013206	8.68e-09	0.992435	0.823	0.77	0.000262275	V5	AT1G54410	dehydrin family protein
Bra001637	9.18e-09	0.9385	0.896	0.913	0.000277364	V5	AT3G16640	TCTP; TCTP (TRANSLATIONALLY CONTROLLED TUMOR PROTEIN)
Bra004529	1.07e-08	0.984915	0.323	0.128	0.000324029	V5	AT2G46535	hypothetical protein
Bra014655	2.65e-08	1.1004	0.396	0.188	0.000799464	V5	AT3G57010	strictosidine synthase family protein
Bra032622	3.23e-08	1.05757	0.469	0.257	0.000975232	V5	AT1G01140	CIPK9; CIPK9 (CBL-INTERACTING PROTEIN KINASE 9); ATP binding / kinase/ protein kinase/ protein serine/threonine kinase
Bra027181	6.81e-08	1.15991	0.719	0.556	0.00205767	V5	AT3G16240	DELTA-TIP; ammonia transporter/ methylammonium transmembrane transporter/ water channel; K09873 aquaporin TIP
Bra036846	1.18e-07	0.974349	0.667	0.463	0.0035618	V5	AT3G50930	BCS1; BCS1 (CYTOCHROME BC1 SYNTHESIS); ATP binding / ATPase/ nucleoside-triphosphatase/ nucleotide binding
Bra013394	1.79e-07	1.19783	0.635	0.498	0.00541958	V5	AT4G19410	pectinacetylesterase, putative
Bra014852	2.51e-07	1.25677	0.25	0.091	0.00757931	V5	AT3G53990	universal stress protein (USP) family protein
Bra011687	2.66e-07	1.31321	0.365	0.176	0.00802976	V5	AT4G36500	hypothetical protein
Bra027232	2.79e-07	0.636194	0.26	0.096	0.00841914	V5	AT3G15540	IAA19; IAA19 (INDOLE-3-ACETIC ACID INDUCIBLE 19); transcription factor; K14484 auxin-responsive protein IAA
Bra036327	3.03e-07	1.18829	0.562	0.365	0.00914078	V5	AT4G01540	NTM1; NTM1 (NAC WITH TRANSMEMBRANE MOTIF1); transcription activator/ transcription factor
Bra006273	3.14e-07	1.80526	0.542	0.396	0.00948608	V5	AT5G14920	A-STIMULATED IN ARABIDOPSIS 14;GASA14
Bra029267	3.55e-07	0.935629	0.604	0.397	0.0107285	V5	AT5G62350	invertase/pectin methylesterase inhibitor family protein / DC 1.2 homolog (FL5-2I22)
Bra032988	4.12e-07	0.611405	0.302	0.129	0.0124558	V5	AT3G27210	hypothetical protein
Bra037675	6.01e-07	1.13808	0.656	0.483	0.0181688	V5	AT2G43910	thiol methyltransferase, putative
Bra020963	6.38e-07	0.730479	0.427	0.235	0.0192712	V5	AT4G19410	pectinacetylesterase, putative
Bra001598	9.59e-07	1.08482	0.562	0.388	0.0289789	V5	AT3G15540	IAA19; IAA19 (INDOLE-3-ACETIC ACID INDUCIBLE 19); transcription factor; K14484 auxin-responsive protein IAA
Bra012422	1.32e-06	0.832079	0.542	0.353	0.039914	V5	AT1G27130	ATGSTU13 (ARABIDOPSIS THALIANA GLUTATHIONE S-TRANSFERASE TAU 13); glutathione transferase
Bra009292	2.6e-87	1.7801	0.776	0.052	7.86e-83	V6	AT5G07080	transferase family protein
Bra013893	4.64e-75	0.615613	0.395	0.005	1.4e-70	V6	AT4G25434	ATNUDT10 (Arabidopsis thaliana Nudix hydrolase homolog 10); ADP-ribose diphosphatase/ NAD or NADH binding / catalytic
Bra033856	2.43e-67	1.3673	0.737	0.066	7.34e-63	V6	AT1G32100	PRR1; PRR1 (PINORESINOL REDUCTASE 1); pinoresinol reductase
Bra011195	3.95e-59	1.63285	0.737	0.082	1.19e-54	V6	--	--
Bra014853	2.66e-55	1.87167	0.868	0.131	8.05e-51	V6	AT3G53980	protease inhibitor/seed storage/lipid transfer protein (LTP) family protein
Bra024074	9.16e-49	1.32315	0.829	0.137	2.77e-44	V6	--	--
Bra009238	1.81e-48	1.83437	0.895	0.176	5.48e-44	V6	AT5G06860	PGIP1; PGIP1 (POLYGALACTURONASE INHIBITING PROTEIN 1); protein binding
Bra014235	8.26e-48	0.959905	0.645	0.08	2.49e-43	V6	AT1G50090	aminotransferase class IV family protein; K00826 branched-chain amino acid aminotransferase [EC:2.6.1.42]
Bra012441	1.25e-46	2.35889	0.75	0.134	3.77e-42	V6	AT1G26800	zinc finger (C3HC4-type RING finger) family protein
Bra039777	9.11e-44	0.815217	0.579	0.069	2.75e-39	V6	AT3G53260	PAL2; PAL2; phenylalanine ammonia-lyase (EC:4.3.1.5 4.3.1.24); K10775 phenylalanine ammonia-lyase [EC:4.3.1.24]
Bra016182	2.47e-43	2.42276	0.5	0.052	7.47e-39	V6	AT1G70830	MLP28; MLP28 (MLP-LIKE PROTEIN 28)
Bra018859	7.83e-42	1.35081	0.382	0.026	2.37e-37	V6	AT1G50590	pirin, putative; K06911
Bra029248	1.33e-41	1.24449	0.711	0.124	4.03e-37	V6	AT5G62680	ATNPF2.11; GTR2; proton-dependent oligopeptide transport (POT) family protein
Bra023131	8.63e-41	1.36671	0.487	0.05	2.61e-36	V6	AT1G30760	FAD-binding domain-containing protein
Bra020903	2.41e-40	0.853306	0.632	0.097	7.3e-36	V6	AT4G21620	glycine-rich protein
Bra005378	5.07e-40	1.60518	0.645	0.119	1.53e-35	V6	AT2G34930	disease resistance family protein
Bra004746	9.55e-39	1.6643	0.645	0.102	2.89e-34	V6	AT2G43120	pirin, putative; K06911
Bra017219	3.47e-38	0.855054	0.737	0.132	1.05e-33	V6	AT2G36880	MAT3; MAT3 (methionine adenosyltransferase 3); copper ion binding / methionine adenosyltransferase (EC:2.5.1.6); K00789 S-adenosylmethionine synthetase [EC:2.5.1.6]
Bra008438	3.97e-38	1.6313	0.882	0.249	1.2e-33	V6	AT1G80820	CCR2; CCR2 (CINNAMOYL COA REDUCTASE); cinnamoyl-CoA reductase; K09753 cinnamoyl-CoA reductase [EC:1.2.1.44]
Bra023614	4.13e-38	0.781235	0.474	0.054	1.25e-33	V6	AT5G17350	hypothetical protein
Bra022197	7.65e-38	2.43743	0.908	0.344	2.31e-33	V6	--	--
Bra000289	1.46e-36	2.14344	0.513	0.071	4.4e-32	V6	AT2G43120	pirin, putative; K06911
Bra003126	2.64e-36	1.33016	0.803	0.199	7.98e-32	V6	AT3G53260	PAL2; PAL2; phenylalanine ammonia-lyase (EC:4.3.1.5 4.3.1.24); K10775 phenylalanine ammonia-lyase [EC:4.3.1.24]
Bra008540	2.94e-36	1.25247	0.763	0.162	8.88e-32	V6	AT4G01070	GT72B1; GT72B1; UDP-glucosyltransferase/ UDP-glycosyltransferase/ transferase, transferring glycosyl groups; K08237 hydroquinone glucosyltransferase [EC:2.4.1.218]
Bra029212	5.93e-36	0.81944	0.553	0.076	1.79e-31	V6	AT5G63590	FLS3; FLS3 (FLAVONOL SYNTHASE 3); flavonol synthase; K05278 flavonol synthase [EC:1.14.11.23]
Bra037520	7.24e-36	1.51458	0.868	0.266	2.19e-31	V6	AT5G47910	RBOHD; RBOHD (RESPIRATORY BURST OXIDASE HOMOLOGUE D); NAD(P)H oxidase; K13447 respiratory burst oxidase [EC:1.6.3.- 1.11.1.-]
Bra000364	6.51e-35	0.945924	0.447	0.049	1.97e-30	V6	AT2G44790	UCC2; UCC2 (UCLACYANIN 2); copper ion binding / electron carrier
Bra003566	3.94e-34	1.35269	0.579	0.103	1.19e-29	V6	AT1G80450	VQ motif-containing protein
Bra016591	1.21e-33	1.11252	0.592	0.101	3.65e-29	V6	AT1G73010	phosphatase
Bra001662	2e-33	0.65024	0.605	0.107	6.04e-29	V6	AT3G17410	serine/threonine protein kinase, putative
Bra007656	1.44e-32	0.813977	0.329	0.026	4.34e-28	V6	AT3G62040	catalytic/ hydrolase
Bra033991	1.59e-32	0.967351	0.816	0.216	4.82e-28	V6	AT1G67560	LOX6; lipoxygenase family protein (EC:1.13.11.12); K00454 lipoxygenase [EC:1.13.11.12]
Bra012624	2.46e-32	0.707147	0.513	0.079	7.44e-28	V6	AT4G18010	AT5PTASE2 (MYO-INOSITOL POLYPHOSPHATE 5-PHOSPHATASE 2); inositol-polyphosphate 5-phosphatase
Bra004155	5.81e-32	1.54602	0.684	0.144	1.76e-27	V6	AT1G66230	MYB20; MYB20 (myb domain protein 20); DNA binding / transcription factor; K09422 myb proto-oncogene protein, plant
Bra033572	1.01e-31	1.35296	0.421	0.05	3.06e-27	V6	AT4G38620	MYB4; MYB4; DNA binding / transcription factor; K09422 myb proto-oncogene protein, plant
Bra023050	4.3e-31	0.965085	0.395	0.046	1.3e-26	V6	--	--
Bra038774	6.4e-31	0.657206	0.263	0.016	1.93e-26	V6	AT4G21440	ATMYB102 (ARABIDOPSIS MYB-LIKE 102); DNA binding / transcription factor; K09422 myb proto-oncogene protein, plant
Bra027221	9.14e-31	0.874743	0.447	0.059	2.76e-26	V6	AT3G15650	phospholipase/carboxylesterase family protein
Bra022803	1.99e-30	0.820606	0.816	0.206	6.01e-26	V6	AT2G30490	C4H; C4H (CINNAMATE-4-HYDROXYLASE); trans-cinnamate 4-monooxygenase (EC:1.14.13.11); K00487 trans-cinnamate 4-monooxygenase [EC:1.14.13.11]
Bra030197	2.52e-30	1.97474	0.592	0.118	7.61e-26	V6	AT2G22860	ATPSK2; ATPSK2 (PHYTOSULFOKINE 2 PRECURSOR); growth factor
Bra037283	1.16e-29	1.82346	0.763	0.222	3.51e-25	V6	AT2G17040	anac036 (Arabidopsis NAC domain containing protein 36); transcription factor
Bra023481	2.85e-29	1.27176	0.803	0.248	8.6e-25	V6	AT5G14700	cinnamoyl-CoA reductase-related (EC:1.2.1.44)
Bra037280	1.26e-28	0.866554	0.816	0.251	3.81e-24	V6	AT2G17220	protein kinase, putative
Bra037456	2.19e-28	1.39134	0.671	0.155	6.63e-24	V6	AT5G48850	ATSDI1; ATSDI1 (SULPHUR DEFICIENCY-INDUCED 1); binding
Bra011196	2.57e-28	1.64778	0.724	0.181	7.77e-24	V6	--	--
Bra023987	1.43e-27	1.12228	0.408	0.057	4.31e-23	V6	AT4G31730	GDU1; GDU1 (GLUTAMINE DUMPER 1)
Bra005221	2.44e-27	0.798996	0.75	0.188	7.37e-23	V6	AT2G37040	pal1; pal1 (Phe ammonia lyase 1); phenylalanine ammonia-lyase (EC:4.3.1.5 4.3.1.24); K10775 phenylalanine ammonia-lyase [EC:4.3.1.24]
Bra013856	2.78e-27	0.675232	0.737	0.189	8.41e-23	V6	AT4G25030	hypothetical protein
Bra016669	7.62e-27	1.1069	0.618	0.15	2.3e-22	V6	AT1G15210	PDR7; PDR7 (PLEIOTROPIC DRUG RESISTANCE 7); ATPase, coupled to transmembrane movement of substances
Bra007912	9.56e-27	1.27771	0.855	0.32	2.89e-22	V6	AT1G70410	BCA4; carbonic anhydrase, putative / carbonate dehydratase, putative (EC:4.2.1.1); K01673 carbonic anhydrase [EC:4.2.1.1]
Bra024532	1.13e-26	0.96438	0.684	0.172	3.41e-22	V6	AT1G22710	SUC2; SUC2 (SUCROSE-PROTON SYMPORTER 2); carbohydrate transmembrane transporter/ sucrose transmembrane transporter/ sucrose:hydrogen symporter/ sugar:hydrogen symporter
Bra017210	2.01e-26	0.988806	0.882	0.286	6.08e-22	V6	AT2G37040	pal1; pal1 (Phe ammonia lyase 1); phenylalanine ammonia-lyase (EC:4.3.1.5 4.3.1.24); K10775 phenylalanine ammonia-lyase [EC:4.3.1.24]
Bra017143	2.12e-26	1.26994	0.566	0.12	6.41e-22	V6	AT2G38010	ceramidase family protein; K12349 neutral ceramidase [EC:3.5.1.23]
Bra001090	2.54e-26	0.630366	0.355	0.042	7.67e-22	V6	AT3G03780	AtMS2; AtMS2; 5-methyltetrahydropteroyltriglutamate-homocysteine S-methyltransferase/ methionine synthase (EC:2.1.1.14); K00549 5-methyltetrahydropteroyltriglutamate--homocysteine methyltransferase [EC:2.1.1.14]
Bra016207	2.77e-26	0.589538	0.513	0.101	8.37e-22	V6	AT1G70520	protein kinase family protein
Bra031413	3.15e-26	0.913216	0.842	0.277	9.51e-22	V6	AT1G61660	basic helix-loop-helix (bHLH) family protein
Bra003906	6.42e-26	0.9749	0.618	0.138	1.94e-21	V6	AT1G71880	SUC1; SUC1 (Sucrose-proton symporter 1); carbohydrate transmembrane transporter/ sucrose:hydrogen symporter/ sugar:hydrogen symporter
Bra015558	6.96e-26	1.24556	0.697	0.202	2.1e-21	V6	AT1G07160	protein phosphatase 2C, putative / PP2C, putative
Bra002139	1.09e-25	1.34994	0.605	0.147	3.3e-21	V6	AT5G18170	GDH1; GDH1 (GLUTAMATE DEHYDROGENASE 1); ATP binding / glutamate dehydrogenase [NAD(P)+]/ oxidoreductase (EC:1.4.1.3); K00261 glutamate dehydrogenase (NAD(P)+) [EC:1.4.1.3]
Bra007743	2.25e-25	1.7191	0.882	0.376	6.8e-21	V6	AT3G63440	CKX6; CKX6 (CYTOKININ OXIDASE/DEHYDROGENASE 6); cytokinin dehydrogenase (EC:1.5.99.12)
Bra020094	3.01e-25	1.03833	0.526	0.114	9.1e-21	V6	AT5G20250	DIN10; DIN10 (DARK INDUCIBLE 10); hydrolase, hydrolyzing O-glycosyl compounds (EC:2.4.1.82)
Bra035761	4.6e-25	0.609212	0.395	0.057	1.39e-20	V6	AT3G20640	PFA6; ethylene-responsive protein -related
Bra028836	1.01e-24	1.55354	0.934	0.401	3.05e-20	V6	AT5G03380	heavy-metal-associated domain-containing protein
Bra006985	1.35e-24	1.29521	0.882	0.346	4.08e-20	V6	AT3G53260	PAL2; PAL2; phenylalanine ammonia-lyase (EC:4.3.1.5 4.3.1.24); K10775 phenylalanine ammonia-lyase [EC:4.3.1.24]
Bra030429	2e-24	0.860447	0.895	0.308	6.04e-20	V6	AT1G51680	4CL1; 4CL1 (4-COUMARATE:COA LIGASE 1); 4-coumarate-CoA ligase (EC:6.2.1.12); K01904 4-coumarate--CoA ligase [EC:6.2.1.12]
Bra012767	2.74e-24	1.73615	0.658	0.188	8.28e-20	V6	AT4G15760	MO1; MO1 (MONOOXYGENASE 1); electron carrier/ oxidoreductase
Bra000981	2.78e-24	0.581474	0.579	0.129	8.39e-20	V6	AT3G01990	ACR6; ACR6; amino acid binding
Bra037480	2.9e-24	1.79236	0.921	0.431	8.76e-20	V6	AT5G48540	33 kDa secretory protein-related
Bra019867	5.2e-24	0.666655	0.75	0.245	1.57e-19	V6	AT1G11330	RDA2, RESISTANT TO DFPM INHIBITION OF ABA SIGNALING 2, S DOMAIN1 13, SD1-13; S-locus lectin protein kinase family protein
Bra004358	5.66e-24	0.681142	0.447	0.081	1.71e-19	V6	AT1G69050	hypothetical protein
Bra021015	9.45e-24	1.18371	0.645	0.169	2.85e-19	V6	AT4G18280	glycine-rich cell wall protein-related
Bra004824	1.06e-23	0.671985	0.908	0.3	3.2e-19	V6	AT2G44300	LTPG14; lipid transfer protein-related
Bra020540	1.68e-23	0.753956	0.434	0.072	5.08e-19	V6	AT5G26260	meprin and TRAF homology domain-containing protein / MATH domain-containing protein
Bra016233	4.32e-23	1.05357	0.921	0.427	1.31e-18	V6	AT1G70140	ATFH8; ATFH8 (formin 8); actin binding / actin filament binding / profilin binding
Bra027329	8.67e-23	1.05194	0.382	0.057	2.62e-18	V6	AT3G14560	hypothetical protein
Bra018873	9.6e-23	1.18579	0.842	0.325	2.9e-18	V6	AT1G50740	hypothetical protein
Bra018096	2e-22	1.56259	0.776	0.296	6.05e-18	V6	AT3G47960	proton-dependent oligopeptide transport (POT) family protein
Bra019036	2.07e-22	1.55181	0.75	0.265	6.25e-18	V6	AT4G27657	hypothetical protein
Bra008610	2.11e-22	1.62145	0.842	0.345	6.38e-18	V6	AT5G16600	MYB43; MYB43 (myb domain protein 43); DNA binding / transcription factor; K09422 myb proto-oncogene protein, plant
Bra023084	8.85e-22	0.664956	0.75	0.229	2.67e-17	V6	AT2G36880	MAT3; MAT3 (methionine adenosyltransferase 3); copper ion binding / methionine adenosyltransferase (EC:2.5.1.6); K00789 S-adenosylmethionine synthetase [EC:2.5.1.6]
Bra006461	1.29e-21	0.947762	0.789	0.25	3.91e-17	V6	AT5G18470	curculin-like (mannose-binding) lectin family protein
Bra033083	2.22e-21	0.726741	0.434	0.082	6.72e-17	V6	AT3G29090	PME31; pectinesterase family protein (EC:3.1.1.11); K01051 pectinesterase [EC:3.1.1.11]
Bra026509	2.23e-21	1.16	0.592	0.172	6.73e-17	V6	AT3G25730	AP2 domain-containing transcription factor, putative; K09287 RAV-like factor
Bra016169	2.39e-21	1.35634	0.658	0.224	7.22e-17	V6	AT1G71000	heat shock protein binding
Bra037578	2.5e-21	1.1175	0.842	0.338	7.54e-17	V6	AT3G18560	hypothetical protein
Bra028752	2.87e-21	0.641149	0.632	0.174	8.68e-17	V6	AT5G05600	oxidoreductase, 2OG-Fe(II) oxygenase family protein (EC:1.14.11.9)
Bra032693	2.98e-21	2.0663	0.618	0.214	9e-17	V6	AT4G13180	short-chain dehydrogenase/reductase (SDR) family protein; K00059 3-oxoacyl-[acyl-carrier protein] reductase [EC:1.1.1.100]
Bra009294	3.84e-21	1.17996	1	0.607	1.16e-16	V6	AT5G07070	CIPK2; CIPK2 (CBL-INTERACTING PROTEIN KINASE 2); ATP binding / kinase/ protein kinase/ protein serine/threonine kinase
Bra039217	4.94e-21	0.586383	0.539	0.125	1.49e-16	V6	AT2G23810	TET8; TET8 (TETRASPANIN8)
Bra012225	6.1e-21	0.858363	0.539	0.139	1.84e-16	V6	AT1G20310	hypothetical protein
Bra039694	9.75e-21	0.657131	0.579	0.155	2.95e-16	V6	AT1G53840	ATPME1; ATPME1; pectinesterase
Bra017529	1.01e-20	0.665043	0.526	0.121	3.04e-16	V6	--	--
Bra004994	1.92e-20	1.47012	0.987	0.689	5.81e-16	V6	AT2G40000	HSPRO2; HSPRO2 (ARABIDOPSIS ORTHOLOG OF SUGAR BEET HS1 PRO-1 2)
Bra017516	2.18e-20	1.09698	0.842	0.377	6.59e-16	V6	AT5G46910	transcription factor jumonji (jmj) family protein
Bra023027	2.24e-20	0.868291	0.487	0.105	6.77e-16	V6	AT2G35760	CASPL2B2; integral membrane family protein
Bra022905	2.38e-20	1.05286	0.789	0.32	7.2e-16	V6	AT2G32800	AP4.3A; AP4.3A; ATP binding / protein kinase/ protein serine/threonine kinase/ protein tyrosine kinase
Bra025942	2.76e-20	2.32031	0.724	0.29	8.35e-16	V6	AT1G17860	trypsin and protease inhibitor family protein / Kunitz family protein
Bra008038	8.98e-20	0.739151	0.303	0.044	2.71e-15	V6	AT1G72540	protein kinase, putative
Bra040274	1.02e-19	1.29536	0.447	0.099	3.07e-15	V6	AT3G06490	MYB108; MYB108 (myb domain protein 108); DNA binding / transcription factor; K09422 myb proto-oncogene protein, plant
Bra038219	1.36e-19	0.968153	0.961	0.442	4.12e-15	V6	AT3G19580	AZF2; AZF2 (ARABIDOPSIS ZINC-FINGER PROTEIN 2); DNA binding / nucleic acid binding / transcription factor/ transcription repressor/ zinc ion binding
Bra017915	2.59e-19	0.604519	0.671	0.219	7.81e-15	V6	AT1G21450	SCL1; SCL1 (SCARECROW-LIKE 1); transcription factor
Bra040651	3.36e-19	0.945308	1	0.969	1.01e-14	V6	AT4G16500	cysteine protease inhibitor family protein / cystatin family protein
Bra016330	4.56e-19	0.921409	0.711	0.252	1.38e-14	V6	AT1G23800	ALDH2B7; 3-chloroallyl aldehyde dehydrogenase/ aldehyde dehydrogenase (NAD) (EC:1.2.1.3); K00128 aldehyde dehydrogenase (NAD+) [EC:1.2.1.3]
Bra008100	4.91e-19	0.868665	0.737	0.284	1.48e-14	V6	AT1G73530	RNA recognition motif (RRM)-containing protein
Bra011174	5.58e-19	0.890803	0.947	0.525	1.69e-14	V6	AT4G30210	ATR2; ATR2 (ARABIDOPSIS P450 REDUCTASE 2); NADPH-hemoprotein reductase; K00327 NADPH-ferrihemoprotein reductase [EC:1.6.2.4]
Bra030102	7.35e-19	1.84671	0.908	0.507	2.22e-14	V6	AT1G28480	GRX480; GRX480; electron carrier/ protein disulfide oxidoreductase
Bra013628	1.57e-18	0.894772	0.934	0.499	4.73e-14	V6	AT4G22590	trehalose-6-phosphate phosphatase, putative (EC:3.1.3.12)
Bra005739	1.61e-18	1.14073	0.737	0.266	4.88e-14	V6	AT2G20820	hypothetical protein
Bra024304	1.64e-18	1.04055	0.934	0.597	4.95e-14	V6	AT5G64510	hypothetical protein
Bra005609	2.21e-18	1.48587	0.447	0.109	6.68e-14	V6	AT2G32150	haloacid dehalogenase-like hydrolase family protein
Bra030674	2.41e-18	1.60919	0.895	0.475	7.28e-14	V6	AT1G07135	glycine-rich protein
Bra010794	3.6e-18	1.27446	0.882	0.47	1.09e-13	V6	AT1G30135	JAZ8; JAZ8 (JASMONATE-ZIM-DOMAIN PROTEIN 8)
Bra007071	3.62e-18	0.904317	0.316	0.053	1.1e-13	V6	AT3G54420	ATEP3; ATEP3; chitinase; K01183 chitinase [EC:3.2.1.14]
Bra014436	4.02e-18	0.763408	0.868	0.405	1.21e-13	V6	AT3G61440	ARATH;BSAS3;1;ATCYSC1;CAS-C1;CYSC1;CYSTEINE SYNTHASE C1;beta-substituted Ala synthase 3;1;-CYANOALANINE SYNTHASE C1
Bra004810	5e-18	0.758035	0.632	0.205	1.51e-13	V6	AT2G44160	MTHFR2; MTHFR2 (METHYLENETETRAHYDROFOLATE REDUCTASE 2); methylenetetrahydrofolate reductase (NADPH) (EC:1.5.1.20); K00297 methylenetetrahydrofolate reductase (NADPH) [EC:1.5.1.20]
Bra038816	6.09e-18	0.595119	0.855	0.381	1.84e-13	V6	AT2G18730	diacylglycerol kinase, putative
Bra018907	6.72e-18	0.893573	0.592	0.189	2.03e-13	V6	AT1G51400	photosystem II 5 kD protein
Bra012251	7.2e-18	1.35068	0.855	0.442	2.17e-13	V6	AT1G20823	zinc finger (C3HC4-type RING finger) family protein
Bra003287	1.16e-17	0.724502	0.671	0.234	3.49e-13	V6	AT3G57530	CPK32; CPK32 (CALCIUM-DEPENDENT PROTEIN KINASE 32); calcium-dependent protein kinase C/ calmodulin-dependent protein kinase/ kinase/ protein binding; K00924 [EC:2.7.1.-]
Bra005059	1.41e-17	0.59358	0.605	0.189	4.25e-13	V6	AT2G39210	nodulin family protein
Bra013034	1.51e-17	0.944631	0.368	0.076	4.56e-13	V6	AT2G17040	anac036 (Arabidopsis NAC domain containing protein 36); transcription factor
Bra004090	1.8e-17	1.28716	0.921	0.565	5.45e-13	V6	AT1G67360	rubber elongation factor (REF) family protein
Bra001907	2.06e-17	1.4143	0.816	0.433	6.23e-13	V6	AT3G23250	MYB15; MYB15 (MYB DOMAIN PROTEIN 15); DNA binding / transcription factor
Bra011180	2.09e-17	1.25504	0.75	0.285	6.33e-13	V6	AT4G30280	XTH18; XTH18 (XYLOGLUCAN ENDOTRANSGLUCOSYLASE/HYDROLASE 18); hydrolase, acting on glycosyl bonds / hydrolase, hydrolyzing O-glycosyl compounds / xyloglucan:xyloglucosyl transferase; K08235 xyloglucan:xyloglucosyl transferase [EC:2.4.1.207]
Bra028759	2.13e-17	1.15384	0.961	0.651	6.43e-13	V6	AT5G05410	DREB2A; DREB2A; DNA binding / transcription activator/ transcription factor; K09286 EREBP-like factor
Bra008257	3.9e-17	1.05699	0.487	0.125	1.18e-12	V6	AT1G76410	ATL8; ATL8; protein binding / zinc ion binding
Bra013194	3.95e-17	0.601014	0.5	0.129	1.19e-12	V6	AT2G04795	hypothetical protein
Bra032309	4.3e-17	1.10679	0.961	0.616	1.3e-12	V6	AT1G29340	PUB17; PUB17 (PLANT U-BOX 17); ubiquitin-protein ligase
Bra016126	5.04e-17	0.906374	0.763	0.35	1.52e-12	V6	AT1G71697	ATCK1; ATCK1 (CHOLINE KINASE 1); choline kinase (EC:2.7.1.32)
Bra015986	5.43e-17	1.18884	0.974	0.633	1.64e-12	V6	AT1G73540	atnudt21 (Arabidopsis thaliana Nudix hydrolase homolog 21); hydrolase
Bra006401	6.01e-17	1.03812	0.868	0.419	1.82e-12	V6	AT5G17350	hypothetical protein
Bra008099	7.89e-17	0.887596	0.539	0.163	2.38e-12	V6	AT1G73500	MKK9; MKK9 (MAP KINASE KINASE 9); MAP kinase kinase/ kinase/ protein kinase activator
Bra036140	8e-17	1.31098	0.947	0.723	2.42e-12	V6	AT5G49480	ATCP1; ATCP1 (Ca2+-binding protein 1); calcium ion binding
Bra022742	1.09e-16	0.763484	0.408	0.094	3.3e-12	V6	AT5G54770	THI1; THI1; protein homodimerization; K03146 thiamine biosynthetic enzyme
Bra022870	1.19e-16	0.7655	0.855	0.4	3.61e-12	V6	AT2G31880	leucine-rich repeat transmembrane protein kinase, putative
Bra029040	1.28e-16	1.29045	0.974	0.725	3.85e-12	V6	AT5G54165	hypothetical protein
Bra000938	1.33e-16	0.604698	0.724	0.276	4.02e-12	V6	AT4G01026	hypothetical protein; K14496 abscisic acid receptor PYR/PYL family
Bra033158	1.72e-16	0.587336	0.434	0.108	5.2e-12	V6	AT4G11070	WRKY41; WRKY41; transcription factor
Bra008806	2.28e-16	0.803882	0.75	0.304	6.89e-12	V6	AT4G25810	XTR6; XTR6 (XYLOGLUCAN ENDOTRANSGLYCOSYLASE 6); hydrolase, acting on glycosyl bonds / hydrolase, hydrolyzing O-glycosyl compounds / xyloglucan:xyloglucosyl transferase; K08235 xyloglucan:xyloglucosyl transferase [EC:2.4.1.207]
Bra009542	2.44e-16	1.02384	1	0.787	7.39e-12	V6	AT5G03240	UBQ3; UBQ3 (POLYUBIQUITIN 3); protein binding
Bra019034	3.18e-16	1.23827	0.855	0.457	9.61e-12	V6	AT4G27657	hypothetical protein
Bra028845	5.53e-16	1.21231	0.947	0.588	1.67e-11	V6	AT5G03500	transcription coactivator
Bra023336	5.63e-16	0.968288	0.974	0.607	1.7e-11	V6	AT5G11670	ATNADP-ME2 (NADP-malic enzyme 2); malate dehydrogenase (oxaloacetate-decarboxylating) (NADP+)/ malic enzyme/ oxidoreductase, acting on NADH or NADPH, NAD or NADP as acceptor; K00029 malate dehydrogenase (oxaloacetate-decarboxylating)(NADP+) [EC:1.1.1.40]
Bra008307	5.89e-16	0.971692	0.908	0.555	1.78e-11	V6	AT1G77420	hydrolase, alpha/beta fold family protein
Bra009112	7.23e-16	0.993262	0.987	0.681	2.18e-11	V6	AT5G05410	DREB2A; DREB2A; DNA binding / transcription activator/ transcription factor; K09286 EREBP-like factor
Bra029145	1.15e-15	1.38716	0.842	0.409	3.47e-11	V6	AT5G52050	MATE efflux protein-related
Bra016561	1.19e-15	0.982702	0.947	0.609	3.6e-11	V6	AT1G18300	atnudt4 (Arabidopsis thaliana Nudix hydrolase homolog 4); hydrolase
Bra000360	1.27e-15	0.733576	0.868	0.431	3.83e-11	V6	AT2G44730	transcription factor
Bra004171	1.54e-15	1.11579	0.882	0.535	4.65e-11	V6	AT1G66500	zinc finger (C2H2-type) family protein
Bra008473	2.01e-15	0.813912	0.645	0.227	6.07e-11	V6	AT1G80450	VQ motif-containing protein
Bra031255	2.18e-15	0.665049	0.632	0.23	6.59e-11	V6	AT3G21150	zinc finger (B-box type) family protein
Bra013931	2.2e-15	0.685533	0.776	0.343	6.64e-11	V6	AT4G25900	aldose 1-epimerase family protein
Bra006403	2.81e-15	1.19921	0.908	0.501	8.5e-11	V6	AT5G17350	hypothetical protein
Bra001202	3.03e-15	0.646478	0.553	0.179	9.15e-11	V6	AT3G06490	MYB108; MYB108 (myb domain protein 108); DNA binding / transcription factor; K09422 myb proto-oncogene protein, plant
Bra034610	3.27e-15	1.07459	0.592	0.215	9.87e-11	V6	AT4G34138	UGT73B1 (UDP-glucosyl transferase 73B1); UDP-glycosyltransferase/ abscisic acid glucosyltransferase/ quercetin 3-O-glucosyltransferase/ quercetin 7-O-glucosyltransferase (EC:2.4.1.91)
Bra033545	3.79e-15	1.01611	0.882	0.466	1.15e-10	V6	AT4G16190	cysteine proteinase, putative; K01376 [EC:3.4.22.-]
Bra002283	4.21e-15	1.03166	0.855	0.407	1.27e-10	V6	AT5G20230	ATBCB; ATBCB (ARABIDOPSIS BLUE-COPPER-BINDING PROTEIN); copper ion binding / electron carrier
Bra016495	4.68e-15	0.772582	0.961	0.517	1.41e-10	V6	AT1G19770	ATPUP14; purine transmembrane transporter
Bra040642	6.05e-15	1.08019	0.605	0.216	1.83e-10	V6	AT3G05200	ATL6; ATL6; protein binding / zinc ion binding
Bra021759	6.27e-15	0.798852	0.816	0.38	1.89e-10	V6	AT2G31880	leucine-rich repeat transmembrane protein kinase, putative
Bra032911	7.33e-15	0.97845	0.921	0.469	2.21e-10	V6	AT1G28480	GRX480; GRX480; electron carrier/ protein disulfide oxidoreductase
Bra016185	8e-15	0.639236	0.447	0.129	2.42e-10	V6	AT1G70810	C2 domain-containing protein
Bra016658	8.58e-15	0.655145	0.855	0.377	2.59e-10	V6	AT1G15430	hypothetical protein
Bra013985	9.17e-15	0.932392	0.921	0.543	2.77e-10	V6	AT5G17350	hypothetical protein
Bra022164	9.72e-15	0.604337	0.724	0.28	2.94e-10	V6	AT3G16500	PAP1; PAP1 (PHYTOCHROME-ASSOCIATED PROTEIN 1); transcription factor
Bra019052	9.95e-15	1.19011	0.789	0.41	3.01e-10	V6	AT4G27410	RD26; RD26 (RESPONSIVE TO DESICCATION 26); transcription activator/ transcription factor
Bra005104	1.45e-14	0.926123	0.855	0.412	4.37e-10	V6	AT2G38470	WRKY33; WRKY33; transcription factor; K13424 WRKY transcription factor 33
Bra006925	1.78e-14	0.762988	0.487	0.147	5.39e-10	V6	AT3G52450	PUB22; PUB22 (PLANT U-BOX 22); ubiquitin-protein ligase
Bra033343	2.23e-14	0.712712	0.658	0.26	6.73e-10	V6	AT1G02700	hypothetical protein
Bra000985	3.91e-14	1.22614	0.763	0.368	1.18e-09	V6	AT3G01830	calmodulin-related protein, putative; K13448 calcium-binding protein CML
Bra027868	5.68e-14	0.832052	0.684	0.316	1.72e-09	V6	AT1G58360	AAP1; AAP1 (AMINO ACID PERMEASE 1); amino acid transmembrane transporter/ neutral amino acid transmembrane transporter
Bra034600	6.46e-14	0.722715	0.974	0.596	1.95e-09	V6	AT4G34050	caffeoyl-CoA 3-O-methyltransferase, putative (EC:2.1.1.104); K00588 caffeoyl-CoA O-methyltransferase [EC:2.1.1.104]
Bra003114	6.8e-14	0.659139	0.776	0.341	2.05e-09	V6	AT5G52760	heavy-metal-associated domain-containing protein
Bra008033	6.82e-14	0.906024	0.921	0.676	2.06e-09	V6	AT1G72450	JAZ6; JAZ6 (JASMONATE-ZIM-DOMAIN PROTEIN 6); K13464 jasmonate ZIM domain-containing protein
Bra027073	6.92e-14	0.608077	0.789	0.371	2.09e-09	V6	AT1G61890	MATE efflux family protein
Bra029174	6.94e-14	1.36737	0.908	0.622	2.1e-09	V6	AT5G51440	23.5 kDa mitochondrial small heat shock protein (HSP23.5-M)
Bra035150	7.43e-14	1.21807	0.579	0.205	2.24e-09	V6	AT1G80820	CCR2; CCR2 (CINNAMOYL COA REDUCTASE); cinnamoyl-CoA reductase; K09753 cinnamoyl-CoA reductase [EC:1.2.1.44]
Bra038778	7.99e-14	0.66298	0.737	0.343	2.41e-09	V6	AT4G21323	subtilase family protein
Bra036416	8.47e-14	0.867536	0.711	0.293	2.56e-09	V6	AT3G03990	esterase/lipase/thioesterase family protein
Bra016216	9.13e-14	0.710118	0.724	0.339	2.76e-09	V6	AT1G70480	hypothetical protein
Bra035067	9.71e-14	0.888239	0.737	0.316	2.93e-09	V6	AT1G78830	curculin-like (mannose-binding) lectin family protein
Bra004553	1.1e-13	1.01159	0.961	0.633	3.31e-09	V6	AT2G46240	BAG6; BAG6 (BCL-2-ASSOCIATED ATHANOGENE 6); calmodulin binding / protein binding
Bra000064	1.19e-13	0.816186	0.961	0.597	3.59e-09	V6	AT2G38470	WRKY33; WRKY33; transcription factor; K13424 WRKY transcription factor 33
Bra020624	1.54e-13	0.618433	0.329	0.075	4.66e-09	V6	AT5G49620	AtMYB78 (myb domain protein 78); DNA binding / transcription factor; K09422 myb proto-oncogene protein, plant
Bra005687	2.03e-13	0.682498	0.908	0.543	6.14e-09	V6	AT5G01410	RSR4; RSR4 (REDUCED SUGAR RESPONSE 4); protein heterodimerization/ protein homodimerization; K06215 pyridoxine biosynthesis protein [EC:4.-.-.-]
Bra012151	2.23e-13	0.826904	0.526	0.183	6.74e-09	V6	AT5G67310	CYP81G1; electron carrier/ heme binding / iron ion binding / monooxygenase/ oxygen binding
Bra013476	2.28e-13	1.38124	0.961	0.691	6.88e-09	V6	AT4G20830	FAD-binding domain-containing protein
Bra015854	2.58e-13	1.03241	0.987	0.734	7.81e-09	V6	AT1G75280	isoflavone reductase, putative; K00224 [EC:1.3.1.-]
Bra002423	2.63e-13	0.733459	0.921	0.537	7.96e-09	V6	AT5G22630	ADT5; ADT5 (arogenate dehydratase 5); arogenate dehydratase/ prephenate dehydratase (EC:4.2.1.91)
Bra020284	2.89e-13	0.705937	0.816	0.363	8.72e-09	V6	AT5G59820	RHL41; RHL41 (RESPONSIVE TO HIGH LIGHT 41); nucleic acid binding / transcription factor/ zinc ion binding
Bra009087	3.03e-13	0.720982	0.763	0.365	9.15e-09	V6	AT5G05090	myb family transcription factor
Bra016644	3.04e-13	0.899321	0.987	0.741	9.19e-09	V6	AT1G16030	Hsp70b; Hsp70b (heat shock protein 70B); ATP binding; K03283 heat shock 70kDa protein 1/8
Bra005891	3.39e-13	1.12985	0.868	0.535	1.02e-08	V6	AT5G06320	NHL3; NHL3
Bra010049	4.17e-13	0.824265	0.921	0.617	1.26e-08	V6	AT5G62020	AT-HSFB2A; DNA binding / transcription factor
Bra023984	4.96e-13	0.720227	0.855	0.48	1.5e-08	V6	AT4G31780	MGD1; MGD1 (MONOGALACTOSYL DIACYLGLYCEROL SYNTHASE 1); 1,2-diacylglycerol 3-beta-galactosyltransferase/ UDP-galactosyltransferase/ UDP-glycosyltransferase/ transferase, transferring glycosyl groups (EC:2.4.1.46); K03715 1,2-diacylglycerol 3-beta-galactosyltransferase [EC:2.4.1.46]
Bra019035	5.8e-13	1.2249	0.842	0.525	1.75e-08	V6	AT4G27657	hypothetical protein
Bra008591	7.43e-13	1.00362	0.974	0.718	2.24e-08	V6	AT1G76680	OPR1; OPR1; 12-oxophytodienoate reductase; K05894 12-oxophytodienoic acid reductase [EC:1.3.1.42]
Bra038521	7.83e-13	1.1545	0.829	0.48	2.37e-08	V6	AT2G22470	AGP2; AGP2 (ARABINOGALACTAN PROTEIN 2)
Bra010102	8.8e-13	0.61547	0.868	0.457	2.66e-08	V6	AT5G62620	GALT6
Bra013786	8.87e-13	0.935471	0.789	0.433	2.68e-08	V6	AT4G24280	cpHsc70-1 (chloroplast heat shock protein 70-1); ATP binding; K03283 heat shock 70kDa protein 1/8
Bra015805	9.72e-13	1.05617	0.868	0.543	2.94e-08	V6	AT1G75860	hypothetical protein
Bra015120	9.97e-13	0.761429	0.868	0.472	3.01e-08	V6	AT3G25250	AGC2-1; AGC2-1 (OXIDATIVE SIGNAL-INDUCIBLE1); kinase
Bra040899	1e-12	0.612424	0.947	0.561	3.03e-08	V6	AT5G21090	leucine-rich repeat protein, putative
Bra035384	1.39e-12	0.806395	0.868	0.496	4.19e-08	V6	AT5G35735	auxin-responsive family protein
Bra038174	1.56e-12	0.656853	0.711	0.293	4.7e-08	V6	AT1G56250	AtPP2-B14 (Phloem protein 2-B14); carbohydrate binding
Bra015025	1.59e-12	0.643132	0.868	0.457	4.8e-08	V6	AT3G23920	BAM1; BAM1 (BETA-AMYLASE 1); beta-amylase (EC:3.2.1.2)
Bra016250	1.72e-12	0.94405	0.632	0.288	5.19e-08	V6	AT1G69930	ATGSTU11 (GLUTATHIONE S-TRANSFERASE TAU 11); glutathione transferase
Bra029292	1.91e-12	0.953281	0.855	0.447	5.78e-08	V6	AT5G62020	AT-HSFB2A; DNA binding / transcription factor
Bra000474	2.26e-12	0.94115	0.974	0.819	6.83e-08	V6	AT2G29450	ATGSTU5 (ARABIDOPSIS THALIANA GLUTATHIONE S-TRANSFERASE TAU 5); glutathione binding / glutathione transferase
Bra004062	2.29e-12	1.44335	0.724	0.412	6.92e-08	V6	AT1G67920	hypothetical protein
Bra035909	2.98e-12	0.887503	0.974	0.752	9e-08	V6	AT5G02500	HSC70-1 (HEAT SHOCK COGNATE PROTEIN 70-1); ATP binding; K03283 heat shock 70kDa protein 1/8
[truncated: 1,215 more rows]

## Sheet: Table S5
Table S5 GO enrichment analysis of cluster-enriched genes
Cluster	GO biological process complete	Brassica rapa subsp. pekinensis - REFLIST (40743)	upload_1 (number)	upload_1 (expected)	upload_1 (over/under)	upload_1 (fold Enrichment)	upload_1 (raw P-value)	upload_1 (FDR)
V0	hydrogen sulfide biosynthetic process (GO:0070814)	7	2	0.02	+	84.35	0.000401	0.0246
V0	hydrogen sulfide metabolic process (GO:0070813)	9	2	0.03	+	65.61	0.00061	0.0362
V0	water transport (GO:0006833)	42	6	0.14	+	42.18	1.45e-08	1.75e-06
V0	toxin catabolic process (GO:0009407)	21	3	0.07	+	42.18	7.23e-05	0.00565
V0	toxin metabolic process (GO:0009404)	21	3	0.07	+	42.18	7.23e-05	0.00554
V0	fluid transport (GO:0042044)	42	6	0.14	+	42.18	1.45e-08	1.7e-06
V0	sulfate assimilation (GO:0000103)	25	3	0.08	+	35.43	0.000116	0.00839
V0	cytoplasmic translation (GO:0002181)	160	17	0.54	+	31.37	4.6e-20	9.15e-18
V0	ribosomal large subunit assembly (GO:0000027)	50	5	0.17	+	29.52	1.24e-06	0.000133
V0	killing of cells of another organism (GO:0031640)	37	3	0.13	+	23.94	0.000339	0.0225
V0	cell killing (GO:0001906)	37	3	0.13	+	23.94	0.000339	0.0222
V0	ribosome assembly (GO:0042255)	102	8	0.35	+	23.16	4.21e-09	5.24e-07
V0	ribosomal small subunit assembly (GO:0000028)	40	3	0.14	+	22.14	0.000421	0.0254
V0	ribosomal large subunit biogenesis (GO:0042273)	161	12	0.55	+	22.01	8.6e-13	1.22e-10
V0	translation (GO:0006412)	917	64	3.11	+	20.61	8.63e-66	1.72e-62
V0	peptide biosynthetic process (GO:0043043)	931	64	3.15	+	20.3	2.15e-65	2.85e-62
V0	amide biosynthetic process (GO:0043604)	1005	64	3.4	+	18.8	2.14e-63	1.71e-60
V0	peptide metabolic process (GO:0006518)	1091	68	3.7	+	18.4	3.04e-67	1.21e-63
V0	cellular amide metabolic process (GO:0043603)	1229	68	4.16	+	16.34	6.24e-64	6.21e-61
V0	ribosomal small subunit biogenesis (GO:0042274)	117	6	0.4	+	15.14	4.08e-06	0.000396
V0	cellular macromolecule biosynthetic process (GO:0034645)	1433	64	4.85	+	13.19	3.9e-54	2.59e-51
V0	non-membrane-bounded organelle assembly (GO:0140694)	188	8	0.64	+	12.56	3.77e-07	4.17e-05
V0	ribosome biogenesis (GO:0042254)	513	21	1.74	+	12.09	1.53e-16	2.44e-14
V0	cellular nitrogen compound biosynthetic process (GO:0044271)	1899	65	6.43	+	10.11	4.45e-48	2.21e-45
V0	organelle assembly (GO:0070925)	234	8	0.79	+	10.09	1.84e-06	0.000193
V0	organonitrogen compound biosynthetic process (GO:1901566)	2007	67	6.8	+	9.86	4.23e-49	2.4e-46
V0	macromolecule biosynthetic process (GO:0009059)	1933	64	6.55	+	9.78	2.22e-46	9.83e-44
V0	glutathione metabolic process (GO:0006749)	121	4	0.41	+	9.76	0.000878	0.0493
V0	ribonucleoprotein complex assembly (GO:0022618)	251	8	0.85	+	9.41	3.04e-06	0.00031
V0	ribonucleoprotein complex subunit organization (GO:0071826)	253	8	0.86	+	9.34	3.22e-06	0.00032
V0	ribonucleoprotein complex biogenesis (GO:0022613)	668	21	2.26	+	9.28	2.31e-14	3.4e-12
V0	gene expression (GO:0010467)	2455	67	8.32	+	8.06	1.12e-43	4.45e-41
V0	sulfur compound metabolic process (GO:0006790)	471	10	1.6	+	6.27	5.99e-06	0.000567
V0	cellular biosynthetic process (GO:0044249)	3460	71	11.72	+	6.06	1.02e-38	3.39e-36
V0	biosynthetic process (GO:0009058)	3784	74	12.82	+	5.77	2.57e-39	9.32e-37
V0	organic substance biosynthetic process (GO:1901576)	3561	69	12.06	+	5.72	7.23e-36	2.21e-33
V0	rRNA processing (GO:0006364)	365	7	1.24	+	5.66	0.000285	0.0193
V0	rRNA metabolic process (GO:0016072)	382	7	1.29	+	5.41	0.000373	0.024
V0	cellular nitrogen compound metabolic process (GO:0034641)	4264	71	14.44	+	4.92	5.87e-33	1.67e-30
V0	cellular component biogenesis (GO:0044085)	1546	22	5.24	+	4.2	1.55e-08	1.76e-06
V0	cellular protein metabolic process (GO:0044267)	5359	67	18.15	+	3.69	1.45e-23	3.62e-21
V0	protein metabolic process (GO:0019538)	5887	67	19.94	+	3.36	2.67e-21	6.25e-19
V0	organonitrogen compound metabolic process (GO:1901564)	7256	78	24.58	+	3.17	3.08e-24	8.17e-22
V0	cellular macromolecule metabolic process (GO:0044260)	6528	68	22.11	+	3.08	1.44e-19	2.73e-17
V0	nitrogen compound metabolic process (GO:0006807)	9550	80	32.35	+	2.47	4.54e-18	8.22e-16
V0	macromolecule metabolic process (GO:0043170)	8725	72	29.55	+	2.44	2.52e-15	3.85e-13
V0	cellular metabolic process (GO:0044237)	11411	91	38.65	+	2.35	4.32e-20	9.06e-18
V0	cellular component organization or biogenesis (GO:0071840)	3188	25	10.8	+	2.32	8.28e-05	0.00622
V0	metabolic process (GO:0008152)	13187	98	44.67	+	2.19	2.62e-20	5.8e-18
V0	organic substance metabolic process (GO:0071704)	12054	88	40.83	+	2.16	1.5e-16	2.48e-14
V0	primary metabolic process (GO:0044238)	11455	79	38.8	+	2.04	1.33e-12	1.83e-10
V0	cellular process (GO:0009987)	17113	106	57.96	+	1.83	1.2e-16	2.07e-14
V0	biological_process (GO:0008150)	23228	113	78.68	+	1.44	7.52e-10	9.98e-08
V1	protein complex oligomerization (GO:0051259)	23	8	0.09	+	90.26	2.88e-13	1.91e-10
V1	inositol biosynthetic process (GO:0006021)	7	2	0.03	+	74.15	0.000518	0.0382
V1	response to hydrogen peroxide (GO:0042542)	34	9	0.13	+	68.69	7.24e-14	7.2e-11
V1	response to unfolded protein (GO:0006986)	42	8	0.16	+	49.43	1.84e-11	9.18e-09
V1	cellular response to unfolded protein (GO:0034620)	42	8	0.16	+	49.43	1.84e-11	8.16e-09
V1	protein refolding (GO:0042026)	56	8	0.22	+	37.07	1.45e-10	4.45e-08
V1	response to heat (GO:0009408)	106	14	0.41	+	34.27	3.94e-17	7.84e-14
V1	response to reactive oxygen species (GO:0000302)	74	9	0.29	+	31.56	3.7e-11	1.47e-08
V1	response to wounding (GO:0009611)	35	4	0.13	+	29.66	1.55e-05	0.00154
V1	response to osmotic stress (GO:0006970)	88	10	0.34	+	29.49	5.45e-12	3.1e-09
V1	response to salt stress (GO:0009651)	80	9	0.31	+	29.19	7.02e-11	2.54e-08
V1	chaperone cofactor-dependent protein refolding (GO:0051085)	72	8	0.28	+	28.83	9.03e-10	2.4e-07
V1	'de novo' post-translational protein folding (GO:0051084)	72	8	0.28	+	28.83	9.03e-10	2.25e-07
V1	cellular response to topologically incorrect protein (GO:0035967)	73	8	0.28	+	28.44	9.99e-10	2.34e-07
V1	response to topologically incorrect protein (GO:0035966)	73	8	0.28	+	28.44	9.99e-10	2.21e-07
V1	regulation of jasmonic acid mediated signaling pathway (GO:2000022)	38	4	0.15	+	27.32	2.09e-05	0.00193
V1	'de novo' protein folding (GO:0006458)	80	8	0.31	+	25.95	1.95e-09	3.89e-07
V1	chaperone-mediated protein folding (GO:0061077)	91	9	0.35	+	25.67	2.03e-10	5.77e-08
V1	response to temperature stimulus (GO:0009266)	145	14	0.56	+	25.06	2.17e-15	2.89e-12
V1	cellular response to heat (GO:0034605)	61	5	0.24	+	21.27	5.78e-06	0.000677
V1	regulation of defense response (GO:0031347)	68	5	0.26	+	19.08	9.51e-06	0.00102
V1	protein folding (GO:0006457)	322	23	1.24	+	18.54	7.82e-22	3.11e-18
V1	response to inorganic substance (GO:0010035)	156	10	0.6	+	16.64	1.03e-09	2.17e-07
V1	regulation of response to stress (GO:0080134)	103	5	0.4	+	12.6	6.34e-05	0.00561
V1	response to abiotic stimulus (GO:0009628)	490	16	1.89	+	8.47	1.42e-10	4.72e-08
V1	response to oxidative stress (GO:0006979)	283	9	1.09	+	8.25	2.14e-06	0.000294
V1	response to oxygen-containing compound (GO:1901700)	433	10	1.67	+	5.99	9.13e-06	0.00101
V1	cellular response to organic substance (GO:0071310)	589	12	2.27	+	5.29	4.01e-06	0.000499
V1	response to stress (GO:0006950)	2056	35	7.92	+	4.42	1.23e-13	9.82e-11
V1	cellular response to stress (GO:0033554)	901	14	3.47	+	4.03	1.3e-05	0.00133
V1	response to chemical (GO:0042221)	1515	23	5.84	+	3.94	2.64e-08	4.77e-06
V1	response to organic substance (GO:0010033)	975	13	3.76	+	3.46	0.000122	0.00994
V1	cellular response to chemical stimulus (GO:0070887)	915	12	3.53	+	3.4	0.00026	0.0199
V1	regulation of RNA biosynthetic process (GO:2001141)	3193	32	12.3	+	2.6	5.66e-07	9.79e-05
V1	regulation of transcription, DNA-templated (GO:0006355)	3193	32	12.3	+	2.6	5.66e-07	9.39e-05
V1	regulation of nucleic acid-templated transcription (GO:1903506)	3193	32	12.3	+	2.6	5.66e-07	9.01e-05
V1	response to stimulus (GO:0050896)	4138	41	15.95	+	2.57	1.24e-08	2.35e-06
V1	regulation of biosynthetic process (GO:0009889)	3429	33	13.21	+	2.5	8.9e-07	0.000136
V1	regulation of nucleobase-containing compound metabolic process (GO:0019219)	3430	33	13.22	+	2.5	8.96e-07	0.000132
V1	regulation of RNA metabolic process (GO:0051252)	3328	32	12.82	+	2.5	1.38e-06	0.000196
V1	regulation of macromolecule biosynthetic process (GO:0010556)	3415	32	13.16	+	2.43	3.34e-06	0.000444
V1	regulation of cellular biosynthetic process (GO:0031326)	3423	32	13.19	+	2.43	3.43e-06	0.00044
V1	regulation of primary metabolic process (GO:0080090)	3985	35	15.36	+	2.28	4.64e-06	0.00056
V1	regulation of gene expression (GO:0010468)	3723	32	14.35	+	2.23	1.84e-05	0.00178
V1	regulation of nitrogen compound metabolic process (GO:0051171)	3962	34	15.27	+	2.23	8.98e-06	0.00102
V1	regulation of cellular metabolic process (GO:0031323)	3990	34	15.38	+	2.21	9.97e-06	0.00104
V1	regulation of metabolic process (GO:0019222)	4299	35	16.57	+	2.11	2.03e-05	0.00193
V1	regulation of macromolecule metabolic process (GO:0060255)	4249	34	16.37	+	2.08	3.63e-05	0.00328
V1	regulation of cellular process (GO:0050794)	5662	41	21.82	+	1.88	6.5e-05	0.00563
V1	regulation of biological process (GO:0050789)	6140	43	23.66	+	1.82	7.37e-05	0.00625
V1	biological regulation (GO:0065007)	7067	47	27.23	+	1.73	0.000119	0.0099
V1	biological_process (GO:0008150)	23228	112	89.51	+	1.25	0.000259	0.0206
V3	S-adenosylmethionine biosynthetic process (GO:0006556)	9	5	0.06	+	84.78	2.15e-08	1.26e-06
V3	cinnamic acid metabolic process (GO:0009803)	8	4	0.05	+	76.3	8.35e-07	3.39e-05
V3	cinnamic acid biosynthetic process (GO:0009800)	8	4	0.05	+	76.3	8.35e-07	3.36e-05
V3	glycine decarboxylation via glycine cleavage system (GO:0019464)	10	5	0.07	+	76.3	3.21e-08	1.8e-06
V3	S-adenosylmethionine metabolic process (GO:0046500)	17	8	0.11	+	71.81	2.86e-12	4.06e-10
V3	glycine catabolic process (GO:0006546)	11	5	0.07	+	69.36	4.64e-08	2.5e-06
V3	response to monosaccharide (GO:0034284)	5	2	0.03	+	61.04	0.000868	0.0157
V3	response to glucose (GO:0009749)	5	2	0.03	+	61.04	0.000868	0.0156
V3	response to hexose (GO:0009746)	5	2	0.03	+	61.04	0.000868	0.0156
V3	chorismate biosynthetic process (GO:0009423)	15	6	0.1	+	61.04	3.6e-09	2.7e-07
V3	AMP salvage (GO:0044209)	10	4	0.07	+	61.04	1.67e-06	6.16e-05
V3	chorismate metabolic process (GO:0046417)	21	8	0.14	+	58.13	1.11e-11	1.38e-09
V3	S-adenosylmethionine cycle (GO:0033353)	8	3	0.05	+	57.22	4.33e-05	0.00113
V3	serine family amino acid catabolic process (GO:0009071)	22	8	0.14	+	55.49	1.5e-11	1.81e-09
V3	D-gluconate metabolic process (GO:0019521)	6	2	0.04	+	50.87	0.00115	0.02
V3	aldonic acid metabolic process (GO:0019520)	6	2	0.04	+	50.87	0.00115	0.0199
V3	D-gluconate catabolic process (GO:0046177)	6	2	0.04	+	50.87	0.00115	0.0199
V3	aldonic acid catabolic process (GO:0046176)	6	2	0.04	+	50.87	0.00115	0.0198
V3	glyceraldehyde-3-phosphate biosynthetic process (GO:0046166)	6	2	0.04	+	50.87	0.00115	0.0197
V3	olefinic compound biosynthetic process (GO:0120255)	12	4	0.08	+	50.87	3.01e-06	0.000108
V3	purine ribonucleoside salvage (GO:0006166)	12	4	0.08	+	50.87	3.01e-06	0.000107
V3	nucleoside salvage (GO:0043174)	12	4	0.08	+	50.87	3.01e-06	0.000106
V3	oxaloacetate metabolic process (GO:0006107)	9	3	0.06	+	50.87	5.75e-05	0.00146
V3	purine ribonucleotide salvage (GO:0106380)	13	4	0.09	+	46.95	3.91e-06	0.000135
V3	purine nucleotide salvage (GO:0032261)	13	4	0.09	+	46.95	3.91e-06	0.000134
V3	one-carbon metabolic process (GO:0006730)	52	15	0.34	+	44.02	2.75e-19	1.37e-16
V3	purine-containing compound salvage (GO:0043101)	14	4	0.09	+	43.6	5e-06	0.000167
V3	glycine metabolic process (GO:0006544)	28	8	0.18	+	43.6	7.51e-11	7.87e-09
V3	glycine biosynthetic process from serine (GO:0019264)	11	3	0.07	+	41.62	9.42e-05	0.00232
V3	L-serine catabolic process (GO:0006565)	11	3	0.07	+	41.62	9.42e-05	0.0023
V3	cellular response to aldehyde (GO:0110096)	16	4	0.1	+	38.15	7.84e-06	0.000256
V3	cellular detoxification of aldehyde (GO:0110095)	16	4	0.1	+	38.15	7.84e-06	0.000254
V3	erythrose 4-phosphate/phosphoenolpyruvate family amino acid catabolic process (GO:1902222)	12	3	0.08	+	38.15	0.000117	0.00278
V3	formaldehyde catabolic process (GO:0046294)	16	4	0.1	+	38.15	7.84e-06	0.000252
V3	formaldehyde metabolic process (GO:0046292)	16	4	0.1	+	38.15	7.84e-06	0.00025
V3	tetrahydrofolate interconversion (GO:0035999)	24	6	0.16	+	38.15	3.75e-08	2.05e-06
V3	AMP biosynthetic process (GO:0006167)	16	4	0.1	+	38.15	7.84e-06	0.000248
V3	proton motive force-driven mitochondrial ATP synthesis (GO:0042776)	12	3	0.08	+	38.15	0.000117	0.00276
V3	L-phenylalanine catabolic process (GO:0006559)	12	3	0.08	+	38.15	0.000117	0.00274
V3	olefinic compound metabolic process (GO:0120254)	17	4	0.11	+	35.9	9.64e-06	0.000302
V3	glutamine biosynthetic process (GO:0006542)	13	3	0.09	+	35.21	0.000144	0.00332
V3	AMP metabolic process (GO:0046033)	19	4	0.12	+	32.13	1.41e-05	0.000439
V3	GTP metabolic process (GO:0046039)	10	2	0.07	+	30.52	0.00267	0.0427
V3	GTP biosynthetic process (GO:0006183)	10	2	0.07	+	30.52	0.00267	0.0425
V3	glycerol catabolic process (GO:0019563)	11	2	0.07	+	27.74	0.00314	0.0494
V3	alditol catabolic process (GO:0019405)	11	2	0.07	+	27.74	0.00314	0.0493
V3	folic acid metabolic process (GO:0046655)	17	3	0.11	+	26.93	0.000287	0.00601
V3	glycine biosynthetic process (GO:0006545)	17	3	0.11	+	26.93	0.000287	0.00597
V3	dicarboxylic acid biosynthetic process (GO:0043650)	35	6	0.23	+	26.16	2.67e-07	1.18e-05
V3	nucleoside biosynthetic process (GO:0009163)	24	4	0.16	+	25.43	3.18e-05	0.000898
V3	ribonucleoside biosynthetic process (GO:0042455)	24	4	0.16	+	25.43	3.18e-05	0.000892
V3	purine nucleoside biosynthetic process (GO:0042451)	24	4	0.16	+	25.43	3.18e-05	0.000886
V3	purine ribonucleoside biosynthetic process (GO:0046129)	24	4	0.16	+	25.43	3.18e-05	0.000879
V3	purine ribonucleoside metabolic process (GO:0046128)	24	4	0.16	+	25.43	3.18e-05	0.000873
V3	tetrahydrofolate metabolic process (GO:0046653)	37	6	0.24	+	24.75	3.59e-07	1.55e-05
V3	malate metabolic process (GO:0006108)	25	4	0.16	+	24.42	3.67e-05	0.000994
V3	nucleobase-containing small molecule biosynthetic process (GO:0034404)	25	4	0.16	+	24.42	3.67e-05	0.000988
V3	phenylpropanoid biosynthetic process (GO:0009699)	38	6	0.25	+	24.09	4.13e-07	1.77e-05
V3	methionine biosynthetic process (GO:0009086)	32	5	0.21	+	23.84	4.14e-06	0.000141
V3	methionine metabolic process (GO:0006555)	32	5	0.21	+	23.84	4.14e-06	0.00014
V3	glycosyl compound biosynthetic process (GO:1901659)	26	4	0.17	+	23.48	4.21e-05	0.00112
V3	nucleotide salvage (GO:0043173)	26	4	0.17	+	23.48	4.21e-05	0.00111
V3	aromatic amino acid family biosynthetic process (GO:0009073)	59	9	0.39	+	23.28	6.47e-10	6.44e-08
V3	aromatic amino acid family metabolic process (GO:0009072)	80	12	0.52	+	22.89	1.04e-12	1.72e-10
V3	ribonucleoside metabolic process (GO:0009119)	27	4	0.18	+	22.61	4.81e-05	0.00124
V3	aldehyde catabolic process (GO:0046185)	27	4	0.18	+	22.61	4.81e-05	0.00124
V3	aromatic amino acid family catabolic process (GO:0009074)	21	3	0.14	+	21.8	0.000499	0.01
V3	cysteine biosynthetic process from serine (GO:0006535)	22	3	0.14	+	20.81	0.000564	0.0111
V3	cellular response to superoxide (GO:0071451)	22	3	0.14	+	20.81	0.000564	0.011
V3	cellular response to oxygen radical (GO:0071450)	22	3	0.14	+	20.81	0.000564	0.011
V3	erythrose 4-phosphate/phosphoenolpyruvate family amino acid metabolic process (GO:1902221)	22	3	0.14	+	20.81	0.000564	0.0109
V3	pentose-phosphate shunt, oxidative branch (GO:0009051)	22	3	0.14	+	20.81	0.000564	0.0109
V3	removal of superoxide radicals (GO:0019430)	22	3	0.14	+	20.81	0.000564	0.0108
V3	response to oxygen radical (GO:0000305)	22	3	0.14	+	20.81	0.000564	0.0108
V3	response to superoxide (GO:0000303)	22	3	0.14	+	20.81	0.000564	0.0107
V3	superoxide metabolic process (GO:0006801)	22	3	0.14	+	20.81	0.000564	0.0107
V3	L-serine metabolic process (GO:0006563)	44	6	0.29	+	20.81	9e-07	3.55e-05
V3	L-phenylalanine metabolic process (GO:0006558)	22	3	0.14	+	20.81	0.000564	0.0106
V3	sulfur amino acid biosynthetic process (GO:0000097)	59	8	0.39	+	20.69	1.36e-08	8.6e-07
V3	purine nucleoside metabolic process (GO:0042278)	30	4	0.2	+	20.35	6.99e-05	0.00175
V3	serine family amino acid metabolic process (GO:0009069)	83	11	0.54	+	20.22	3.11e-11	3.64e-09
V3	phenylpropanoid metabolic process (GO:0009698)	69	9	0.45	+	19.9	2.26e-09	1.77e-07
V3	folic acid-containing compound metabolic process (GO:0006760)	46	6	0.3	+	19.9	1.14e-06	4.37e-05
V3	NADH metabolic process (GO:0006734)	23	3	0.15	+	19.9	0.000635	0.0118
V3	purine nucleoside triphosphate biosynthetic process (GO:0009145)	54	7	0.35	+	19.78	1.48e-07	7.19e-06
V3	purine ribonucleoside triphosphate biosynthetic process (GO:0009206)	54	7	0.35	+	19.78	1.48e-07	7.11e-06
V3	purine ribonucleoside triphosphate metabolic process (GO:0009205)	54	7	0.35	+	19.78	1.48e-07	7.02e-06
V3	purine nucleoside triphosphate metabolic process (GO:0009144)	56	7	0.37	+	19.07	1.86e-07	8.6e-06
V3	dicarboxylic acid metabolic process (GO:0043648)	120	15	0.79	+	19.07	1.65e-14	3.46e-12
V3	sulfur amino acid metabolic process (GO:0000096)	64	8	0.42	+	19.07	2.43e-08	1.4e-06
V3	pteridine-containing compound metabolic process (GO:0042558)	49	6	0.32	+	18.69	1.6e-06	5.94e-05
V3	cellular response to reactive oxygen species (GO:0034614)	26	3	0.17	+	17.61	0.00088	0.0157
V3	lignin metabolic process (GO:0009808)	44	5	0.29	+	17.34	1.7e-05	0.000517
V3	purine ribonucleoside monophosphate biosynthetic process (GO:0009168)	44	5	0.29	+	17.34	1.7e-05	0.000513
V3	purine nucleoside monophosphate biosynthetic process (GO:0009127)	44	5	0.29	+	17.34	1.7e-05	0.000509
V3	ATP biosynthetic process (GO:0006754)	44	5	0.29	+	17.34	1.7e-05	0.000505
V3	proton motive force-driven ATP synthesis (GO:0015986)	44	5	0.29	+	17.34	1.7e-05	0.000501
V3	secondary metabolite biosynthetic process (GO:0044550)	56	6	0.37	+	16.35	3.26e-06	0.000114
V3	hexose biosynthetic process (GO:0019319)	28	3	0.18	+	16.35	0.00107	0.0188
V3	gluconeogenesis (GO:0006094)	28	3	0.18	+	16.35	0.00107	0.0187
V3	cellular aldehyde metabolic process (GO:0006081)	67	7	0.44	+	15.94	5.69e-07	2.36e-05
V3	alpha-amino acid catabolic process (GO:1901606)	115	12	0.75	+	15.92	5.02e-11	5.71e-09
V3	cysteine biosynthetic process (GO:0019344)	29	3	0.19	+	15.79	0.00118	0.02
V3	purine ribonucleoside monophosphate metabolic process (GO:0009167)	49	5	0.32	+	15.57	2.75e-05	0.000798
V3	purine nucleoside monophosphate metabolic process (GO:0009126)	49	5	0.32	+	15.57	2.75e-05	0.000792
V3	cellular amino acid catabolic process (GO:0009063)	119	12	0.78	+	15.39	7.23e-11	7.78e-09
V3	benzene-containing compound metabolic process (GO:0042537)	52	5	0.34	+	14.67	3.58e-05	0.000976
V3	ribonucleoside triphosphate metabolic process (GO:0009199)	73	7	0.48	+	14.63	9.71e-07	3.79e-05
V3	ribonucleoside triphosphate biosynthetic process (GO:0009201)	73	7	0.48	+	14.63	9.71e-07	3.75e-05
V3	water transport (GO:0006833)	42	4	0.28	+	14.53	0.000231	0.00509
V3	pentose-phosphate shunt (GO:0006098)	42	4	0.28	+	14.53	0.000231	0.00506
V3	fluid transport (GO:0042044)	42	4	0.28	+	14.53	0.000231	0.00503
V3	serine family amino acid biosynthetic process (GO:0009070)	64	6	0.42	+	14.31	6.66e-06	0.000221
V3	NADPH regeneration (GO:0006740)	43	4	0.28	+	14.19	0.000251	0.00535
V3	ADP metabolic process (GO:0046031)	108	10	0.71	+	14.13	6.08e-09	4.4e-07
V3	ATP generation from ADP (GO:0006757)	108	10	0.71	+	14.13	6.08e-09	4.32e-07
V3	glycolytic process (GO:0006096)	108	10	0.71	+	14.13	6.08e-09	4.25e-07
V3	nucleoside metabolic process (GO:0009116)	44	4	0.29	+	13.87	0.000273	0.00578
V3	nucleoside diphosphate phosphorylation (GO:0006165)	122	11	0.8	+	13.76	1.36e-09	1.17e-07
V3	purine ribonucleoside diphosphate metabolic process (GO:0009179)	112	10	0.73	+	13.62	8.4e-09	5.58e-07
V3	purine nucleoside diphosphate metabolic process (GO:0009135)	112	10	0.73	+	13.62	8.4e-09	5.48e-07
V3	NADP metabolic process (GO:0006739)	56	5	0.37	+	13.62	4.98e-05	0.00127
V3	nucleotide phosphorylation (GO:0046939)	124	11	0.81	+	13.54	1.59e-09	1.32e-07
V3	nucleoside triphosphate biosynthetic process (GO:0009142)	79	7	0.52	+	13.52	1.59e-06	5.97e-05
V3	carboxylic acid catabolic process (GO:0046395)	173	15	1.13	+	13.23	2.21e-12	3.26e-10
V3	sulfur compound biosynthetic process (GO:0044272)	153	13	1	+	12.97	8.39e-11	8.56e-09
V3	nucleoside triphosphate metabolic process (GO:0009141)	83	7	0.54	+	12.87	2.16e-06	7.82e-05
V3	ATP metabolic process (GO:0046034)	214	18	1.4	+	12.84	2.16e-14	4.09e-12
V3	ribonucleoside diphosphate metabolic process (GO:0009185)	119	10	0.78	+	12.82	1.44e-08	8.96e-07
V3	cysteine metabolic process (GO:0006534)	37	3	0.24	+	12.37	0.00226	0.037
V3	cell redox homeostasis (GO:0045454)	37	3	0.24	+	12.37	0.00226	0.0368
V3	organic acid catabolic process (GO:0016054)	186	15	1.22	+	12.31	5.8e-12	7.97e-10
V3	cellular response to oxidative stress (GO:0034599)	75	6	0.49	+	12.21	1.55e-05	0.000479
V3	aspartate family amino acid biosynthetic process (GO:0009067)	63	5	0.41	+	12.11	8.4e-05	0.00209
V3	purine ribonucleotide biosynthetic process (GO:0009152)	140	11	0.92	+	11.99	5.21e-09	3.84e-07
V3	cellular amino acid biosynthetic process (GO:0008652)	293	23	1.92	+	11.98	1.94e-17	7.01e-15
V3	nucleoside diphosphate metabolic process (GO:0009132)	143	11	0.94	+	11.74	6.41e-09	4.4e-07
V3	ribonucleoside monophosphate biosynthetic process (GO:0009156)	65	5	0.43	+	11.74	9.65e-05	0.00234
V3	glucose metabolic process (GO:0006006)	65	5	0.43	+	11.74	9.65e-05	0.00233
V3	purine nucleotide biosynthetic process (GO:0006164)	147	11	0.96	+	11.42	8.38e-09	5.66e-07
V3	oxidative phosphorylation (GO:0006119)	67	5	0.44	+	11.39	0.00011	0.00265
V3	secondary metabolic process (GO:0019748)	162	12	1.06	+	11.3	1.94e-09	1.58e-07
V3	purine ribonucleotide metabolic process (GO:0009150)	300	22	1.97	+	11.19	3.72e-16	1.24e-13
V3	glucose 6-phosphate metabolic process (GO:0051156)	55	4	0.36	+	11.1	0.000603	0.0113
V3	cellular response to chemical stress (GO:0062197)	83	6	0.54	+	11.03	2.66e-05	0.000779
V3	ribonucleoside monophosphate metabolic process (GO:0009161)	70	5	0.46	+	10.9	0.000134	0.00312
V3	glutamine metabolic process (GO:0006541)	42	3	0.28	+	10.9	0.00316	0.0494
V3	purine nucleotide metabolic process (GO:0006163)	309	22	2.02	+	10.86	6.62e-16	2.03e-13
V3	small molecule catabolic process (GO:0044282)	295	21	1.93	+	10.86	3.09e-15	7.7e-13
V3	pyruvate metabolic process (GO:0006090)	145	10	0.95	+	10.52	8.28e-08	4.23e-06
V3	purine-containing compound biosynthetic process (GO:0072522)	160	11	1.05	+	10.49	1.91e-08	1.15e-06
V3	purine-containing compound metabolic process (GO:0072521)	331	22	2.17	+	10.14	2.51e-15	6.67e-13
V3	nucleoside monophosphate biosynthetic process (GO:0009124)	76	5	0.5	+	10.04	0.000193	0.00439
V3	cellular respiration (GO:0045333)	168	11	1.1	+	9.99	3.06e-08	1.74e-06
V3	ribonucleotide metabolic process (GO:0009259)	337	22	2.21	+	9.96	3.56e-15	8.33e-13
V3	aspartate family amino acid metabolic process (GO:0009066)	77	5	0.5	+	9.91	0.000204	0.00457
V3	aerobic respiration (GO:0009060)	156	10	1.02	+	9.78	1.58e-07	7.38e-06
V3	alpha-amino acid metabolic process (GO:1901605)	360	23	2.36	+	9.75	1.27e-15	3.62e-13
V3	cellular metabolic compound salvage (GO:0043094)	63	4	0.41	+	9.69	0.000976	0.0173
V3	ribose phosphate metabolic process (GO:0019693)	349	22	2.29	+	9.62	6.99e-15	1.55e-12
V3	glycosyl compound metabolic process (GO:1901657)	80	5	0.52	+	9.54	0.000242	0.00523
V3	ribonucleotide biosynthetic process (GO:0009260)	176	11	1.15	+	9.54	4.79e-08	2.55e-06
V3	ribose phosphate biosynthetic process (GO:0046390)	182	11	1.19	+	9.22	6.62e-08	3.42e-06
V3	alpha-amino acid biosynthetic process (GO:1901607)	237	14	1.55	+	9.01	1.39e-09	1.17e-07
V3	cellular amino acid metabolic process (GO:0006520)	597	35	3.91	+	8.95	4.22e-22	3.36e-19
V3	generation of precursor metabolites and energy (GO:0006091)	570	33	3.74	+	8.83	1e-20	5.69e-18
V3	tricarboxylic acid cycle (GO:0006099)	87	5	0.57	+	8.77	0.000349	0.00717
V3	energy derivation by oxidation of organic compounds (GO:0015980)	192	11	1.26	+	8.74	1.11e-07	5.5e-06
V3	cellular modified amino acid metabolic process (GO:0006575)	178	10	1.17	+	8.57	4.99e-07	2.11e-05
V3	nucleotide metabolic process (GO:0009117)	411	23	2.69	+	8.54	1.82e-14	3.63e-12
V3	carboxylic acid biosynthetic process (GO:0046394)	525	29	3.44	+	8.43	8.24e-18	3.28e-15
V3	organic acid biosynthetic process (GO:0016053)	548	30	3.59	+	8.35	2.74e-18	1.21e-15
V3	nucleoside phosphate metabolic process (GO:0006753)	434	23	2.84	+	8.09	5.4e-14	9.77e-12
V3	small molecule biosynthetic process (GO:0044283)	742	37	4.86	+	7.61	4.64e-21	3.08e-18
V3	nucleoside monophosphate metabolic process (GO:0009123)	102	5	0.67	+	7.48	0.000698	0.0128
V3	sulfur compound metabolic process (GO:0006790)	471	23	3.09	+	7.45	2.73e-13	4.72e-11
V3	carboxylic acid metabolic process (GO:0019752)	1162	56	7.61	+	7.35	4.7e-31	6.24e-28
V3	nucleotide biosynthetic process (GO:0009165)	232	11	1.52	+	7.24	6.66e-07	2.73e-05
V3	oxoacid metabolic process (GO:0043436)	1210	57	7.93	+	7.19	3.94e-31	7.85e-28
V3	cellular response to toxic substance (GO:0097237)	256	12	1.68	+	7.15	2.32e-07	1.06e-05
V3	cellular detoxification (GO:1990748)	256	12	1.68	+	7.15	2.32e-07	1.05e-05
V3	nucleoside phosphate biosynthetic process (GO:1901293)	239	11	1.57	+	7.02	8.8e-07	3.51e-05
V3	cellular carbohydrate catabolic process (GO:0044275)	87	4	0.57	+	7.02	0.00301	0.0478
V3	organic acid metabolic process (GO:0006082)	1244	57	8.15	+	6.99	1.55e-30	1.54e-27
V3	nucleobase-containing small molecule metabolic process (GO:0055086)	551	23	3.61	+	6.37	5.85e-12	7.76e-10
V3	small molecule metabolic process (GO:0044281)	2044	83	13.39	+	6.2	1.61e-41	6.41e-38
V3	response to toxic substance (GO:0009636)	404	16	2.65	+	6.04	2.15e-08	1.28e-06
V3	monocarboxylic acid metabolic process (GO:0032787)	488	19	3.2	+	5.94	1.3e-09	1.15e-07
V3	response to inorganic substance (GO:0010035)	156	6	1.02	+	5.87	0.000706	0.0129
V3	detoxification (GO:0098754)	366	14	2.4	+	5.84	2.48e-07	1.11e-05
V3	photosynthesis (GO:0015979)	192	7	1.26	+	5.56	0.00035	0.00714
V3	reactive oxygen species metabolic process (GO:0072593)	167	6	1.09	+	5.48	0.000993	0.0175
V3	cellular oxidant detoxification (GO:0098869)	235	8	1.54	+	5.19	0.000209	0.00466
V3	carbohydrate catabolic process (GO:0016052)	419	14	2.75	+	5.1	1.17e-06	4.45e-05
V3	cellular response to oxygen-containing compound (GO:1901701)	215	7	1.41	+	4.97	0.00067	0.0124
V3	carbohydrate derivative metabolic process (GO:1901135)	926	29	6.07	+	4.78	8.31e-12	1.07e-09
V3	organophosphate metabolic process (GO:0019637)	872	27	5.71	+	4.72	5.82e-11	6.44e-09
V3	electron transport chain (GO:0022900)	229	7	1.5	+	4.66	0.000958	0.017
V3	monocarboxylic acid biosynthetic process (GO:0072330)	200	6	1.31	+	4.58	0.0024	0.0389
V3	response to oxygen-containing compound (GO:1901700)	433	12	2.84	+	4.23	4.09e-05	0.00109
V3	aromatic compound biosynthetic process (GO:0019438)	984	27	6.45	+	4.19	7.61e-10	7.22e-08
V3	organophosphate biosynthetic process (GO:0090407)	523	13	3.43	+	3.79	5.8e-05	0.00146
V3	response to oxidative stress (GO:0006979)	283	7	1.85	+	3.77	0.00307	0.0485
V3	organic cyclic compound biosynthetic process (GO:1901362)	1108	26	7.26	+	3.58	3.51e-08	1.94e-06
V3	carbohydrate derivative biosynthetic process (GO:1901137)	559	13	3.66	+	3.55	0.000111	0.00265
V3	organonitrogen compound biosynthetic process (GO:1901566)	2007	39	13.15	+	2.97	1.95e-09	1.56e-07
V3	catabolic process (GO:0009056)	2200	42	14.42	+	2.91	7.18e-10	6.98e-08
V3	organic substance catabolic process (GO:1901575)	1940	37	12.71	+	2.91	8.63e-09	5.54e-07
V3	cellular catabolic process (GO:0044248)	1749	30	11.46	+	2.62	2.13e-06	7.79e-05
V3	organonitrogen compound catabolic process (GO:1901565)	1082	18	7.09	+	2.54	0.000358	0.00728
V3	cellular biosynthetic process (GO:0044249)	3460	55	22.67	+	2.43	9.09e-10	8.42e-08
V3	organic substance biosynthetic process (GO:1901576)	3561	55	23.34	+	2.36	2.89e-09	2.22e-07
V3	biosynthetic process (GO:0009058)	3784	58	24.8	+	2.34	1.14e-09	1.03e-07
V3	response to chemical (GO:0042221)	1515	23	9.93	+	2.32	0.000242	0.00521
V3	cellular aromatic compound metabolic process (GO:0006725)	3444	52	22.57	+	2.3	1.63e-08	1e-06
V3	organic cyclic compound metabolic process (GO:1901360)	3534	50	23.16	+	2.16	2.94e-07	1.29e-05
V3	carbohydrate metabolic process (GO:0005975)	1539	21	10.09	+	2.08	0.00182	0.0301
V3	organonitrogen compound metabolic process (GO:1901564)	7256	83	47.55	+	1.75	1.41e-07	6.92e-06
V3	cellular metabolic process (GO:0044237)	11411	130	74.78	+	1.74	1.29e-12	2.06e-10
V3	metabolic process (GO:0008152)	13187	143	86.42	+	1.65	1.55e-12	2.38e-10
V3	organic substance metabolic process (GO:0071704)	12054	118	78.99	+	1.49	5.32e-07	2.23e-05
V3	cellular process (GO:0009987)	17113	157	112.15	+	1.4	4.79e-08	2.51e-06
V3	nitrogen compound metabolic process (GO:0006807)	9550	85	62.58	+	1.36	0.00179	0.0298
V3	biological_process (GO:0008150)	23228	178	152.22	+	1.17	0.00152	0.0256
V4	positive regulation of cellular amide metabolic process (GO:0034250)	25	4	0.19	+	21.59	5.9e-05	0.0157
V4	positive regulation of translation (GO:0045727)	25	4	0.19	+	21.59	5.9e-05	0.0147
V4	translational elongation (GO:0006414)	72	9	0.53	+	16.86	9.21e-09	9.16e-06
V4	positive regulation of gene expression (GO:0010628)	34	4	0.25	+	15.87	0.000174	0.0347
V4	auxin-activated signaling pathway (GO:0009734)	182	11	1.35	+	8.15	2.26e-07	0.000129
V4	cellular response to auxin stimulus (GO:0071365)	183	11	1.36	+	8.11	2.38e-07	0.000119
V4	amino acid transport (GO:0006865)	111	6	0.82	+	7.29	0.000238	0.0452
V4	cytoplasmic translation (GO:0002181)	160	7	1.19	+	5.9	0.000253	0.0458
V4	response to auxin (GO:0009733)	347	12	2.57	+	4.67	1.67e-05	0.00554
V4	peptide biosynthetic process (GO:0043043)	931	28	6.9	+	4.06	8.16e-10	3.25e-06
V4	translation (GO:0006412)	917	27	6.8	+	3.97	2.57e-09	3.41e-06
V4	amide biosynthetic process (GO:0043604)	1005	29	7.45	+	3.89	1e-09	1.99e-06
V4	peptide metabolic process (GO:0006518)	1091	28	8.09	+	3.46	2.28e-08	1.81e-05
V4	cellular amide metabolic process (GO:0043603)	1229	29	9.11	+	3.18	7.29e-08	4.84e-05
V4	response to hormone (GO:0009725)	777	17	5.76	+	2.95	9.74e-05	0.0228
V4	response to endogenous stimulus (GO:0009719)	780	17	5.78	+	2.94	0.000102	0.0225
V4	cellular macromolecule biosynthetic process (GO:0034645)	1433	28	10.62	+	2.64	4.55e-06	0.00181
V4	response to organic substance (GO:0010033)	975	19	7.23	+	2.63	0.000167	0.0349
V4	cellular nitrogen compound biosynthetic process (GO:0044271)	1899	36	14.08	+	2.56	3.65e-07	0.000162
V4	organonitrogen compound biosynthetic process (GO:1901566)	2007	34	14.88	+	2.29	1.19e-05	0.0043
V4	macromolecule biosynthetic process (GO:0009059)	1933	32	14.33	+	2.23	3.08e-05	0.00875
V5	cold acclimation (GO:0009631)	12	4	0.02	+	> 100	2.32e-08	1.54e-05
V5	response to water (GO:0009415)	43	6	0.08	+	71.96	5.66e-10	2.26e-06
V5	response to water deprivation (GO:0009414)	43	6	0.08	+	71.96	5.66e-10	1.13e-06
V5	response to acid chemical (GO:0001101)	45	6	0.09	+	68.76	7.27e-10	9.65e-07
V5	response to cold (GO:0009409)	51	6	0.1	+	60.67	1.45e-09	1.45e-06
V5	water transport (GO:0006833)	42	3	0.08	+	36.84	9.33e-05	0.0248
V5	fluid transport (GO:0042044)	42	3	0.08	+	36.84	9.33e-05	0.0232
V5	response to temperature stimulus (GO:0009266)	145	7	0.28	+	24.9	2e-08	1.59e-05
V5	response to abscisic acid (GO:0009737)	103	4	0.2	+	20.03	5.76e-05	0.0209
V5	response to alcohol (GO:0097305)	103	4	0.2	+	20.03	5.76e-05	0.0191
V5	response to inorganic substance (GO:0010035)	156	6	0.3	+	19.84	7.79e-07	0.000443
V5	response to lipid (GO:0033993)	222	5	0.43	+	11.62	8.2e-05	0.0251
V5	response to oxygen-containing compound (GO:1901700)	433	7	0.84	+	8.34	2.39e-05	0.0119
V5	response to abiotic stimulus (GO:0009628)	490	7	0.95	+	7.37	5.17e-05	0.0206
V6	cinnamic acid metabolic process (GO:0009803)	8	5	0.07	+	66.84	8.05e-08	2.67e-05
V6	cinnamic acid biosynthetic process (GO:0009800)	8	5	0.07	+	66.84	8.05e-08	2.47e-05
V6	indolalkylamine catabolic process (GO:0046218)	7	3	0.07	+	45.83	9.02e-05	0.00653
V6	indole-containing compound catabolic process (GO:0042436)	7	3	0.07	+	45.83	9.02e-05	0.00641
V6	tryptophan catabolic process to kynurenine (GO:0019441)	7	3	0.07	+	45.83	9.02e-05	0.0063
V6	tryptophan catabolic process (GO:0006569)	7	3	0.07	+	45.83	9.02e-05	0.00619
V6	olefinic compound biosynthetic process (GO:0120255)	12	5	0.11	+	44.56	3.75e-07	8.79e-05
V6	kynurenine metabolic process (GO:0070189)	8	3	0.07	+	40.1	0.000123	0.00818
V6	protein complex oligomerization (GO:0051259)	23	8	0.22	+	37.2	3.3e-10	2.63e-07
V6	erythrose 4-phosphate/phosphoenolpyruvate family amino acid catabolic process (GO:1902222)	12	4	0.11	+	35.65	1.21e-05	0.00138
V6	aromatic amino acid family catabolic process (GO:0009074)	21	7	0.2	+	35.65	5.55e-09	2.76e-06
V6	L-phenylalanine catabolic process (GO:0006559)	12	4	0.11	+	35.65	1.21e-05	0.00134
V6	olefinic compound metabolic process (GO:0120254)	17	5	0.16	+	31.45	1.54e-06	0.000255
V6	cellular biogenic amine catabolic process (GO:0042402)	14	4	0.13	+	30.55	2e-05	0.0021
V6	amine catabolic process (GO:0009310)	14	4	0.13	+	30.55	2e-05	0.00204
V6	response to hydrogen peroxide (GO:0042542)	34	9	0.32	+	28.31	1.95e-10	1.95e-07
V6	erythrose 4-phosphate/phosphoenolpyruvate family amino acid metabolic process (GO:1902221)	22	5	0.21	+	24.3	4.54e-06	0.000565
V6	L-phenylalanine metabolic process (GO:0006558)	22	5	0.21	+	24.3	4.54e-06	0.000548
V6	response to unfolded protein (GO:0006986)	42	8	0.39	+	20.37	1.93e-08	8.53e-06
V6	cellular response to unfolded protein (GO:0034620)	42	8	0.39	+	20.37	1.93e-08	7.68e-06
V6	benzene-containing compound metabolic process (GO:0042537)	52	8	0.49	+	16.45	8.48e-08	2.41e-05
V6	response to reactive oxygen species (GO:0000302)	74	11	0.69	+	15.9	4.32e-10	2.46e-07
V6	response to heat (GO:0009408)	106	14	0.99	+	14.12	7.45e-12	1.48e-08
V6	phenylpropanoid biosynthetic process (GO:0009699)	38	5	0.36	+	14.07	4.79e-05	0.00406
V6	protein refolding (GO:0042026)	56	7	0.52	+	13.37	1.96e-06	0.00027
V6	response to wounding (GO:0009611)	35	4	0.33	+	12.22	0.000462	0.0248
V6	chaperone cofactor-dependent protein refolding (GO:0051085)	72	8	0.67	+	11.88	8.18e-07	0.000171
V6	'de novo' post-translational protein folding (GO:0051084)	72	8	0.67	+	11.88	8.18e-07	0.000163
V6	cellular response to topologically incorrect protein (GO:0035967)	73	8	0.68	+	11.72	9e-07	0.000171
V6	response to topologically incorrect protein (GO:0035966)	73	8	0.68	+	11.72	9e-07	0.000163
V6	secondary metabolite biosynthetic process (GO:0044550)	56	6	0.52	+	11.46	2.41e-05	0.00218
V6	regulation of jasmonic acid mediated signaling pathway (GO:2000022)	38	4	0.36	+	11.26	0.000615	0.031
V6	'de novo' protein folding (GO:0006458)	80	8	0.75	+	10.69	1.7e-06	0.000271
V6	aromatic amino acid family metabolic process (GO:0009072)	80	8	0.75	+	10.69	1.7e-06	0.00026
V6	response to salt stress (GO:0009651)	80	8	0.75	+	10.69	1.7e-06	0.000251
V6	chaperone-mediated protein folding (GO:0061077)	91	9	0.85	+	10.58	4.15e-07	9.17e-05
V6	cellular response to heat (GO:0034605)	61	6	0.57	+	10.52	3.77e-05	0.00326
V6	response to temperature stimulus (GO:0009266)	145	14	1.36	+	10.32	3.38e-10	2.24e-07
V6	response to osmotic stress (GO:0006970)	88	8	0.82	+	9.72	3.29e-06	0.000437
V6	phenylpropanoid metabolic process (GO:0009698)	69	6	0.65	+	9.3	7.14e-05	0.00569
V6	protein folding (GO:0006457)	322	24	3.01	+	7.97	3.19e-14	1.27e-10
V6	alpha-amino acid catabolic process (GO:1901606)	115	8	1.08	+	7.44	2.06e-05	0.00205
V6	cellular amino acid catabolic process (GO:0009063)	119	8	1.11	+	7.19	2.59e-05	0.00229
V6	response to inorganic substance (GO:0010035)	156	10	1.46	+	6.85	3.82e-06	0.000491
V6	sulfur compound biosynthetic process (GO:0044272)	153	8	1.43	+	5.59	0.000138	0.00888
V6	carboxylic acid catabolic process (GO:0046395)	173	8	1.62	+	4.95	0.000307	0.0175
V6	secondary metabolic process (GO:0019748)	162	7	1.51	+	4.62	0.00106	0.0474
V6	organic acid catabolic process (GO:0016054)	186	8	1.74	+	4.6	0.000487	0.0255
V6	response to oxidative stress (GO:0006979)	283	12	2.65	+	4.53	2.33e-05	0.00216
V6	monocarboxylic acid biosynthetic process (GO:0072330)	200	8	1.87	+	4.28	0.000769	0.0356
V6	alpha-amino acid metabolic process (GO:1901605)	360	14	3.37	+	4.16	1.26e-05	0.00136
V6	aromatic compound catabolic process (GO:0019439)	263	10	2.46	+	4.07	0.000258	0.0151
V6	organic cyclic compound catabolic process (GO:1901361)	270	10	2.52	+	3.96	0.000316	0.0177
V6	response to oxygen-containing compound (GO:1901700)	433	15	4.05	+	3.7	2.3e-05	0.00218
V6	small molecule catabolic process (GO:0044282)	295	10	2.76	+	3.62	0.000615	0.0306
V6	response to abiotic stimulus (GO:0009628)	490	15	4.58	+	3.27	8.86e-05	0.00666
V6	carboxylic acid biosynthetic process (GO:0046394)	525	16	4.91	+	3.26	5.47e-05	0.00454
V6	organic acid biosynthetic process (GO:0016053)	548	16	5.12	+	3.12	8.87e-05	0.00654
V6	cellular amino acid metabolic process (GO:0006520)	597	17	5.58	+	3.05	7.23e-05	0.00565
V6	small molecule biosynthetic process (GO:0044283)	742	21	6.94	+	3.03	1.14e-05	0.00134
V6	sulfur compound metabolic process (GO:0006790)	471	13	4.4	+	2.95	0.000664	0.0326
V6	response to stress (GO:0006950)	2056	54	19.23	+	2.81	1.59e-11	2.11e-08
V6	cellular response to organic substance (GO:0071310)	589	15	5.51	+	2.72	0.000592	0.0302
V6	response to chemical (GO:0042221)	1515	37	14.17	+	2.61	1.9e-07	4.72e-05
V6	carboxylic acid metabolic process (GO:0019752)	1162	24	10.87	+	2.21	0.000509	0.0263
V6	oxoacid metabolic process (GO:0043436)	1210	24	11.32	+	2.12	0.000704	0.0338
V6	response to stimulus (GO:0050896)	4138	74	38.7	+	1.91	8.98e-08	2.38e-05
V6	regulation of RNA metabolic process (GO:0051252)	3328	50	31.12	+	1.61	0.000973	0.044
V6	regulation of nucleobase-containing compound metabolic process (GO:0019219)	3430	51	32.07	+	1.59	0.00113	0.0494
V7	mitochondrial electron transport, cytochrome c to oxygen (GO:0006123)	13	4	0.11	+	36.98	9.96e-06	0.000881
V7	S-adenosylmethioninamine metabolic process (GO:0046499)	11	3	0.09	+	32.78	0.000189	0.0122
V7	spermine metabolic process (GO:0008215)	11	3	0.09	+	32.78	0.000189	0.012
V7	spermine biosynthetic process (GO:0006597)	11	3	0.09	+	32.78	0.000189	0.0118
V7	S-adenosylmethioninamine biosynthetic process (GO:0006557)	11	3	0.09	+	32.78	0.000189	0.0116
V7	mitochondrial electron transport, ubiquinol to cytochrome c (GO:0006122)	23	6	0.19	+	31.35	1.22e-07	1.62e-05
V7	proton motive force-driven mitochondrial ATP synthesis (GO:0042776)	12	3	0.1	+	30.05	0.000235	0.014
V7	spermidine biosynthetic process (GO:0008295)	16	4	0.13	+	30.05	1.99e-05	0.00162
V7	spermidine metabolic process (GO:0008216)	16	4	0.13	+	30.05	1.99e-05	0.00158
V7	polyamine biosynthetic process (GO:0006596)	29	7	0.24	+	29.01	1.66e-08	2.88e-06
V7	ATP biosynthetic process (GO:0006754)	44	10	0.37	+	27.31	2.22e-11	1.11e-08
V7	proton motive force-driven ATP synthesis (GO:0015986)	44	10	0.37	+	27.31	2.22e-11	9.84e-09
V7	purine nucleoside triphosphate biosynthetic process (GO:0009145)	54	11	0.45	+	24.48	6.18e-12	8.2e-09
V7	purine ribonucleoside triphosphate biosynthetic process (GO:0009206)	54	11	0.45	+	24.48	6.18e-12	6.15e-09
V7	purine ribonucleoside triphosphate metabolic process (GO:0009205)	54	11	0.45	+	24.48	6.18e-12	4.92e-09
V7	purine nucleoside triphosphate metabolic process (GO:0009144)	56	11	0.47	+	23.61	8.75e-12	4.97e-09
V7	polyamine metabolic process (GO:0006595)	36	7	0.3	+	23.37	6.11e-08	8.7e-06
V7	protein sumoylation (GO:0016925)	27	5	0.22	+	22.26	6.23e-06	0.000591
V7	photosynthesis, light harvesting in photosystem I (GO:0009768)	33	6	0.27	+	21.85	7.83e-07	9.17e-05
V7	oxidative phosphorylation (GO:0006119)	67	12	0.56	+	21.53	2.56e-12	5.1e-09
V7	mitochondrial ATP synthesis coupled electron transport (GO:0042775)	53	9	0.44	+	20.41	2.2e-09	4.88e-07
V7	ATP synthesis coupled electron transport (GO:0042773)	54	9	0.45	+	20.03	2.55e-09	5.08e-07
V7	aerobic electron transport chain (GO:0019646)	54	9	0.45	+	20.03	2.55e-09	4.84e-07
V7	ribonucleoside triphosphate metabolic process (GO:0009199)	73	11	0.61	+	18.11	1.12e-10	3.7e-08
V7	ribonucleoside triphosphate biosynthetic process (GO:0009201)	73	11	0.61	+	18.11	1.12e-10	3.42e-08
V7	photosynthesis, light harvesting (GO:0009765)	41	6	0.34	+	17.59	2.44e-06	0.000256
V7	nucleoside triphosphate biosynthetic process (GO:0009142)	79	11	0.66	+	16.73	2.39e-10	6.35e-08
V7	nucleoside triphosphate metabolic process (GO:0009141)	83	11	0.69	+	15.93	3.85e-10	9.59e-08
V7	respiratory electron transport chain (GO:0022904)	70	9	0.58	+	15.45	1.98e-08	3.15e-06
V7	cellular biogenic amine biosynthetic process (GO:0042401)	60	7	0.5	+	14.02	1.39e-06	0.000158
V7	amine biosynthetic process (GO:0009309)	60	7	0.5	+	14.02	1.39e-06	0.000154
V7	protein-chromophore linkage (GO:0018298)	62	7	0.52	+	13.57	1.7e-06	0.000183
V7	purine-containing compound biosynthetic process (GO:0072522)	160	15	1.33	+	11.27	2.28e-11	9.09e-09
V7	cellular biogenic amine metabolic process (GO:0006576)	75	7	0.62	+	11.22	5.48e-06	0.000545
V7	cellular amine metabolic process (GO:0044106)	75	7	0.62	+	11.22	5.48e-06	0.000532
V7	aerobic respiration (GO:0009060)	156	14	1.3	+	10.79	1.82e-10	5.17e-08
V7	ATP metabolic process (GO:0046034)	214	19	1.78	+	10.67	1.17e-13	4.67e-10
V7	protein peptidyl-prolyl isomerization (GO:0000413)	81	7	0.67	+	10.39	8.77e-06	0.000794
V7	cellular respiration (GO:0045333)	168	14	1.4	+	10.02	4.49e-10	1.05e-07
V7	photosynthesis (GO:0015979)	192	16	1.6	+	10.02	2.52e-11	9.13e-09
V7	purine nucleotide biosynthetic process (GO:0006164)	147	12	1.22	+	9.81	9.89e-09	1.79e-06
V7	purine ribonucleotide biosynthetic process (GO:0009152)	140	11	1.16	+	9.44	5.91e-08	8.71e-06
V7	energy derivation by oxidation of organic compounds (GO:0015980)	192	14	1.6	+	8.76	2.26e-09	4.74e-07
V7	peptidyl-proline modification (GO:0018208)	100	7	0.83	+	8.41	3.15e-05	0.00241
V7	ribose phosphate biosynthetic process (GO:0046390)	182	12	1.51	+	7.92	9.01e-08	1.24e-05
V7	photosynthesis, light reaction (GO:0019684)	93	6	0.77	+	7.75	0.000178	0.0122
V7	ribonucleotide biosynthetic process (GO:0009260)	176	11	1.46	+	7.51	5.13e-07	6.19e-05
V7	electron transport chain (GO:0022900)	229	14	1.91	+	7.35	1.86e-08	3.09e-06
V7	nucleotide biosynthetic process (GO:0009165)	232	13	1.93	+	6.73	1.57e-07	2.01e-05
V7	nucleoside phosphate biosynthetic process (GO:1901293)	239	13	1.99	+	6.54	2.17e-07	2.7e-05
V7	amine metabolic process (GO:0009308)	134	7	1.11	+	6.28	0.00018	0.0121
V7	purine-containing compound metabolic process (GO:0072521)	331	16	2.75	+	5.81	4.12e-08	6.31e-06
V7	generation of precursor metabolites and energy (GO:0006091)	570	26	4.74	+	5.48	7.7e-12	5.11e-09
V7	purine nucleotide metabolic process (GO:0006163)	309	13	2.57	+	5.06	3.36e-06	0.000343
V7	purine ribonucleotide metabolic process (GO:0009150)	300	12	2.5	+	4.81	1.3e-05	0.0011
V7	response to light stimulus (GO:0009416)	211	8	1.76	+	4.56	0.000507	0.0288
V7	ribose phosphate metabolic process (GO:0019693)	349	13	2.9	+	4.48	1.18e-05	0.00102
V7	response to radiation (GO:0009314)	220	8	1.83	+	4.37	0.00066	0.0365
V7	ribonucleotide metabolic process (GO:0009259)	337	12	2.8	+	4.28	3.89e-05	0.00292
V7	nucleotide metabolic process (GO:0009117)	411	14	3.42	+	4.09	1.44e-05	0.00119
V7	nucleoside phosphate metabolic process (GO:0006753)	434	14	3.61	+	3.88	2.57e-05	0.00201
V7	nucleobase-containing small molecule metabolic process (GO:0055086)	551	17	4.58	+	3.71	6.26e-06	0.00058
V7	organophosphate biosynthetic process (GO:0090407)	523	15	4.35	+	3.45	4.91e-05	0.00362
V7	sulfur compound metabolic process (GO:0006790)	471	13	3.92	+	3.32	0.000223	0.0134
V7	response to toxic substance (GO:0009636)	404	11	3.36	+	3.27	0.000744	0.04
V7	carbohydrate derivative biosynthetic process (GO:1901137)	559	15	4.65	+	3.23	0.000101	0.00704
V7	nucleobase-containing compound biosynthetic process (GO:0034654)	752	18	6.26	+	2.88	8.67e-05	0.00617
V7	organophosphate metabolic process (GO:0019637)	872	19	7.26	+	2.62	0.000181	0.012
V7	heterocycle biosynthetic process (GO:0018130)	946	20	7.87	+	2.54	0.000181	0.0118
V7	cellular nitrogen compound biosynthetic process (GO:0044271)	1899	33	15.8	+	2.09	8.42e-05	0.0061
V7	small molecule metabolic process (GO:0044281)	2044	33	17.01	+	1.94	0.000393	0.0227
V7	organonitrogen compound biosynthetic process (GO:1901566)	2007	32	16.7	+	1.92	0.000573	0.0321
V7	cellular metabolic process (GO:0044237)	11411	126	94.94	+	1.33	0.000263	0.0154
V8	reductive pentose-phosphate cycle (GO:0019253)	11	3	0.01	+	> 100	1.59e-07	0.000127
V8	photosynthesis, dark reaction (GO:0019685)	11	3	0.01	+	> 100	1.59e-07	0.000105
V8	carbon fixation (GO:0015977)	23	3	0.02	+	> 100	1.13e-06	0.000561
V8	photosynthesis, light harvesting (GO:0009765)	41	5	0.03	+	> 100	2.87e-10	5.72e-07
V8	photosynthesis, light harvesting in photosystem I (GO:0009768)	33	4	0.03	+	> 100	2.03e-08	2.02e-05
V8	photorespiration (GO:0009853)	27	3	0.02	+	> 100	1.76e-06	0.000777
V8	protein-chromophore linkage (GO:0018298)	62	4	0.05	+	82.14	2.18e-07	0.000124
V8	photosynthesis, light reaction (GO:0019684)	93	5	0.07	+	68.45	1.38e-08	1.84e-05
V8	cellular metabolic compound salvage (GO:0043094)	63	3	0.05	+	60.63	1.94e-05	0.00703
V8	photosynthesis (GO:0015979)	192	9	0.15	+	59.68	3.65e-14	1.45e-10
V8	response to light stimulus (GO:0009416)	211	4	0.17	+	24.14	2.41e-05	0.00799
V8	response to radiation (GO:0009314)	220	4	0.17	+	23.15	2.83e-05	0.00866
V8	generation of precursor metabolites and energy (GO:0006091)	570	6	0.45	+	13.4	5.13e-06	0.00204
V9	phloem development (GO:0010088)	5	5	0.08	+	61.36	2.46e-07	8.92e-05
V9	spindle disassembly (GO:0051230)	6	3	0.1	+	30.68	0.000321	0.0399
V9	mitotic spindle disassembly (GO:0051228)	6	3	0.1	+	30.68	0.000321	0.0387
V9	autophagosome maturation (GO:0097352)	6	3	0.1	+	30.68	0.000321	0.0376
V9	endoplasmic reticulum to cytosol transport (GO:1903513)	7	3	0.11	+	26.3	0.000453	0.0487
V9	phloem or xylem histogenesis (GO:0010087)	23	6	0.37	+	16.01	5.77e-06	0.00135
V9	ubiquitin-dependent ERAD pathway (GO:0030433)	76	8	1.24	+	6.46	6.26e-05	0.0104
V9	regulation of proteasomal protein catabolic process (GO:0061136)	88	9	1.43	+	6.28	2.71e-05	0.00514
V9	regulation of cellular protein catabolic process (GO:1903362)	91	9	1.48	+	6.07	3.46e-05	0.00625
V9	regulation of proteolysis involved in cellular protein catabolic process (GO:1903050)	91	9	1.48	+	6.07	3.46e-05	0.00598
V9	positive regulation of proteasomal protein catabolic process (GO:1901800)	85	8	1.39	+	5.78	0.000129	0.0206
V9	regulation of protein catabolic process (GO:0042176)	107	10	1.74	+	5.73	2.01e-05	0.00422
V9	positive regulation of cellular protein catabolic process (GO:1903364)	87	8	1.42	+	5.64	0.00015	0.0229
V9	positive regulation of proteolysis involved in cellular protein catabolic process (GO:1903052)	87	8	1.42	+	5.64	0.00015	0.0221
V9	positive regulation of proteolysis (GO:0045862)	91	8	1.48	+	5.39	0.000199	0.0284
V9	ERAD pathway (GO:0036503)	92	8	1.5	+	5.34	0.000214	0.0294
V9	positive regulation of protein catabolic process (GO:0045732)	93	8	1.52	+	5.28	0.000229	0.0304
V9	proteasomal protein catabolic process (GO:0010498)	405	28	6.6	+	4.24	6.53e-10	5.2e-07
V9	microtubule-based process (GO:0007017)	279	16	4.55	+	3.52	2.7e-05	0.00537
V9	proteasome-mediated ubiquitin-dependent protein catabolic process (GO:0043161)	355	20	5.79	+	3.46	3.58e-06	0.000951
V9	protein catabolic process (GO:0030163)	821	44	13.38	+	3.29	2.67e-11	1.06e-07
V9	proteolysis involved in cellular protein catabolic process (GO:0051603)	811	43	13.22	+	3.25	6.21e-11	1.24e-07
V9	cellular protein catabolic process (GO:0044257)	813	43	13.25	+	3.25	6.68e-11	8.87e-08
V9	ubiquitin-dependent protein catabolic process (GO:0006511)	685	36	11.16	+	3.22	2.87e-09	1.9e-06
V9	modification-dependent protein catabolic process (GO:0019941)	695	36	11.33	+	3.18	4.11e-09	2.34e-06
V9	modification-dependent macromolecule catabolic process (GO:0043632)	709	36	11.55	+	3.12	6.7e-09	3.34e-06
V9	organonitrogen compound catabolic process (GO:1901565)	1082	49	17.63	+	2.78	4.92e-10	4.89e-07
V9	cellular macromolecule catabolic process (GO:0044265)	1018	44	16.59	+	2.65	1.44e-08	6.38e-06
V9	macromolecule catabolic process (GO:0009057)	1284	49	20.93	+	2.34	9.6e-08	3.82e-05
V9	proteolysis (GO:0006508)	1458	52	23.76	+	2.19	3.18e-07	0.000105
V9	cellular catabolic process (GO:0044248)	1749	56	28.5	+	1.96	3.1e-06	0.000881
V9	organic substance catabolic process (GO:1901575)	1940	60	31.62	+	1.9	3.88e-06	0.000965
V9	catabolic process (GO:0009056)	2200	65	35.85	+	1.81	6.29e-06	0.00139
V9	cellular nitrogen compound metabolic process (GO:0034641)	4264	42	69.49	-	0.6	0.000315	0.0404
V9	gene expression (GO:0010467)	2455	14	40.01	-	0.35	2.91e-06	0.000891
V10	ribosome-associated ubiquitin-dependent protein catabolic process (GO:1990116)	3	2	0.02	+	> 100	0.00039	0.0152
V10	cytoplasmic translational elongation (GO:0002182)	7	3	0.04	+	67.68	2.86e-05	0.00154
V10	polar nucleus fusion (GO:0010197)	5	2	0.03	+	63.17	0.000811	0.0294
V10	megagametogenesis (GO:0009561)	5	2	0.03	+	63.17	0.000811	0.0291
V10	embryo sac central cell differentiation (GO:0009559)	5	2	0.03	+	63.17	0.000811	0.0288
V10	karyogamy (GO:0000741)	5	2	0.03	+	63.17	0.000811	0.0286
V10	rescue of stalled ribosome (GO:0072344)	13	5	0.08	+	60.74	7.6e-08	4.45e-06
V10	nucleosome assembly (GO:0006334)	60	21	0.38	+	55.27	2.54e-28	3.16e-26
V10	negative regulation of DNA recombination (GO:0045910)	19	6	0.12	+	49.87	9.38e-09	5.75e-07
V10	regulation of DNA recombination (GO:0000018)	20	6	0.13	+	47.38	1.21e-08	7.32e-07
V10	nucleosome organization (GO:0034728)	71	21	0.45	+	46.71	5.02e-27	5.71e-25
V10	embryo sac development (GO:0009553)	7	2	0.04	+	45.12	0.00138	0.0454
V10	chromosome condensation (GO:0030261)	25	7	0.16	+	44.22	1.06e-09	7.03e-08
V10	ribosomal small subunit assembly (GO:0000028)	40	11	0.25	+	43.43	1.89e-14	1.39e-12
V10	regulation of double-strand break repair (GO:2000779)	11	3	0.07	+	43.07	8.52e-05	0.00409
V10	deoxyribonucleotide biosynthetic process (GO:0009263)	12	3	0.08	+	39.48	0.000106	0.00474
V10	ribosomal large subunit assembly (GO:0000027)	50	12	0.32	+	37.9	4.87e-15	3.66e-13
V10	negative regulation of DNA metabolic process (GO:0051053)	31	7	0.2	+	35.66	3.85e-09	2.47e-07
V10	ribosome assembly (GO:0042255)	102	23	0.65	+	35.61	3.73e-27	4.37e-25
V10	cytoplasmic translation (GO:0002181)	160	32	1.01	+	31.58	6.02e-36	9.99e-34
V10	chromatin assembly (GO:0031497)	111	22	0.7	+	31.3	6.1e-25	6.39e-23
V10	protein-DNA complex assembly (GO:0065004)	109	21	0.69	+	30.42	1.24e-23	1.24e-21
V10	deoxyribonucleotide metabolic process (GO:0009262)	17	3	0.11	+	27.87	0.000259	0.0108
V10	protein-DNA complex subunit organization (GO:0071824)	121	21	0.77	+	27.41	8.66e-23	8.41e-21
V10	ribosomal small subunit biogenesis (GO:0042274)	117	20	0.74	+	26.99	1.21e-21	1.12e-19
V10	translational elongation (GO:0006414)	72	12	0.46	+	26.32	2.26e-13	1.63e-11
V10	regulation of DNA repair (GO:0006282)	19	3	0.12	+	24.93	0.000347	0.014
V10	translation (GO:0006412)	917	139	5.81	+	23.94	8.77e-151	3.49e-147
V10	peptide biosynthetic process (GO:0043043)	931	139	5.9	+	23.58	5.98e-150	1.19e-146
V10	ribosomal large subunit biogenesis (GO:0042273)	161	24	1.02	+	23.54	1.79e-24	1.83e-22
V10	regulation of response to DNA damage stimulus (GO:2001020)	21	3	0.13	+	22.56	0.000452	0.0173
V10	maturation of SSU-rRNA from tricistronic rRNA transcript (SSU-rRNA, 5.8S rRNA, LSU-rRNA) (GO:0000462)	57	8	0.36	+	22.16	8.17e-09	5.08e-07
V10	amide biosynthetic process (GO:0043604)	1005	139	6.36	+	21.84	9.85e-146	1.31e-142
V10	chromatin remodeling (GO:0006338)	163	21	1.03	+	20.35	2.29e-20	1.98e-18
V10	peptide metabolic process (GO:0006518)	1091	139	6.91	+	20.12	3.42e-141	3.41e-138
V10	non-membrane-bounded organelle assembly (GO:0140694)	188	23	1.19	+	19.32	9.82e-22	9.31e-20
V10	maturation of LSU-rRNA from tricistronic rRNA transcript (SSU-rRNA, 5.8S rRNA, LSU-rRNA) (GO:0000463)	33	4	0.21	+	19.14	8.59e-05	0.00407
V10	maturation of LSU-rRNA (GO:0000470)	76	9	0.48	+	18.7	3.65e-09	2.38e-07
V10	maturation of SSU-rRNA (GO:0030490)	78	9	0.49	+	18.22	4.5e-09	2.84e-07
V10	cellular amide metabolic process (GO:0043603)	1229	139	7.78	+	17.86	1.39e-134	1.11e-131
V10	regulation of DNA metabolic process (GO:0051052)	105	11	0.66	+	16.54	2.17e-10	1.49e-08
V10	organelle assembly (GO:0070925)	234	23	1.48	+	15.52	8.94e-20	7.57e-18
V10	positive regulation of protein phosphorylation (GO:0001934)	51	5	0.32	+	15.48	2.79e-05	0.00152
V10	cellular macromolecule biosynthetic process (GO:0034645)	1433	139	9.07	+	15.32	4.91e-126	3.26e-123
V10	ribonucleoprotein complex assembly (GO:0022618)	251	23	1.59	+	14.47	3.79e-19	3.14e-17
V10	positive regulation of phosphorylation (GO:0042327)	55	5	0.35	+	14.36	3.91e-05	0.00207
V10	ribonucleoprotein complex subunit organization (GO:0071826)	253	23	1.6	+	14.36	4.46e-19	3.62e-17
V10	positive regulation of phosphorus metabolic process (GO:0010562)	55	5	0.35	+	14.36	3.91e-05	0.00205
V10	positive regulation of phosphate metabolic process (GO:0045937)	55	5	0.35	+	14.36	3.91e-05	0.00202
V10	ribosome biogenesis (GO:0042254)	513	45	3.25	+	13.85	5.92e-36	1.02e-33
V10	chromatin organization (GO:0006325)	302	26	1.91	+	13.6	7.13e-21	6.46e-19
V10	cellular nitrogen compound biosynthetic process (GO:0044271)	1899	146	12.03	+	12.14	6.16e-120	3.51e-117
V10	histone methylation (GO:0016571)	54	4	0.34	+	11.7	0.000498	0.0189
V10	macromolecule biosynthetic process (GO:0009059)	1933	143	12.24	+	11.68	9.2e-115	4.58e-112
V10	protein-containing complex assembly (GO:0065003)	623	44	3.95	+	11.15	1.91e-31	2.71e-29
V10	organonitrogen compound biosynthetic process (GO:1901566)	2007	141	12.71	+	11.09	6.47e-110	2.86e-107
V10	ribonucleoprotein complex biogenesis (GO:0022613)	668	45	4.23	+	10.64	2.46e-31	3.38e-29
V10	positive regulation of protein modification process (GO:0031401)	78	5	0.49	+	10.12	0.000185	0.00799
V10	chromosome organization (GO:0051276)	498	31	3.15	+	9.83	8.06e-21	7.13e-19
V10	protein-containing complex organization (GO:0043933)	713	44	4.51	+	9.75	3.73e-29	4.8e-27
V10	gene expression (GO:0010467)	2455	147	15.55	+	9.46	3.62e-106	1.44e-103
V10	DNA-templated DNA replication (GO:0006261)	119	7	0.75	+	9.29	1.61e-05	0.000928
V10	double-strand break repair via homologous recombination (GO:0000724)	102	6	0.65	+	9.29	6.56e-05	0.00322
V10	recombinational repair (GO:0000725)	108	6	0.68	+	8.77	8.85e-05	0.00415
V10	rRNA processing (GO:0006364)	365	20	2.31	+	8.65	7.49e-13	5.33e-11
V10	rRNA metabolic process (GO:0016072)	382	20	2.42	+	8.27	1.65e-12	1.15e-10
V10	cellular component assembly (GO:0022607)	927	45	5.87	+	7.67	1.07e-25	1.15e-23
V10	cellular component biogenesis (GO:0044085)	1546	67	9.79	+	6.84	1.12e-35	1.72e-33
V10	regulation of protein phosphorylation (GO:0001932)	141	6	0.89	+	6.72	0.000353	0.0141
V10	cellular biosynthetic process (GO:0044249)	3460	147	21.91	+	6.71	4.51e-86	1.5e-83
V10	double-strand break repair (GO:0006302)	142	6	0.9	+	6.67	0.000366	0.0144
V10	regulation of phosphorylation (GO:0042325)	145	6	0.92	+	6.53	0.000408	0.0158
V10	organic substance biosynthetic process (GO:1901576)	3561	147	22.55	+	6.52	2.11e-84	6.46e-82
V10	negative regulation of nucleobase-containing compound metabolic process (GO:0045934)	194	8	1.23	+	6.51	4.61e-05	0.00232
V10	biosynthetic process (GO:0009058)	3784	147	23.96	+	6.13	6.89e-81	1.96e-78
V10	cellular nitrogen compound metabolic process (GO:0034641)	4264	163	27	+	6.04	1.49e-91	5.39e-89
V10	ncRNA processing (GO:0034470)	551	20	3.49	+	5.73	8.32e-10	5.61e-08
V10	DNA replication (GO:0006260)	284	10	1.8	+	5.56	1.95e-05	0.0011
V10	organelle organization (GO:0006996)	1785	61	11.3	+	5.4	5.46e-27	6.04e-25
V10	ncRNA metabolic process (GO:0034660)	681	20	4.31	+	4.64	2.6e-08	1.54e-06
V10	cellular protein metabolic process (GO:0044267)	5359	147	33.94	+	4.33	4.14e-61	1.03e-58
V10	cellular component organization or biogenesis (GO:0071840)	3188	84	20.19	+	4.16	5.08e-30	6.74e-28
V10	negative regulation of nitrogen compound metabolic process (GO:0051172)	420	11	2.66	+	4.14	0.000102	0.00463
V10	negative regulation of cellular metabolic process (GO:0031324)	430	11	2.72	+	4.04	0.000125	0.00547
V10	protein metabolic process (GO:0019538)	5887	147	37.28	+	3.94	6.63e-56	1.55e-53
V10	cellular macromolecule metabolic process (GO:0044260)	6528	160	41.34	+	3.87	1.1e-61	2.92e-59
V10	cell cycle (GO:0007049)	504	12	3.19	+	3.76	0.00012	0.0053
V10	cellular component organization (GO:0016043)	2692	62	17.05	+	3.64	7.22e-19	5.75e-17
V10	DNA metabolic process (GO:0006259)	648	14	4.1	+	3.41	9.02e-05	0.00418
V10	organonitrogen compound metabolic process (GO:1901564)	7256	150	45.95	+	3.26	5.5e-47	1.1e-44
V10	macromolecule metabolic process (GO:0043170)	8725	167	55.25	+	3.02	4.13e-50	9.14e-48
V10	negative regulation of macromolecule metabolic process (GO:0010605)	627	12	3.97	+	3.02	0.000812	0.0284
V10	RNA processing (GO:0006396)	1052	20	6.66	+	3	1.76e-05	0.001
V10	negative regulation of metabolic process (GO:0009892)	641	12	4.06	+	2.96	0.000978	0.0336
V10	nitrogen compound metabolic process (GO:0006807)	9550	170	60.47	+	2.81	5.5e-47	1.15e-44
V10	cellular metabolic process (GO:0044237)	11411	170	72.26	+	2.35	2.88e-36	5.22e-34
V10	primary metabolic process (GO:0044238)	11455	170	72.54	+	2.34	8.07e-36	1.28e-33
V10	organic substance metabolic process (GO:0071704)	12054	170	76.33	+	2.23	5.26e-33	7.76e-31
V10	nucleic acid metabolic process (GO:0090304)	2522	34	15.97	+	2.13	4.15e-05	0.00212
V10	metabolic process (GO:0008152)	13187	170	83.51	+	2.04	6.3e-28	7.61e-26
V10	cellular process (GO:0009987)	17113	208	108.37	+	1.92	1.18e-36	2.24e-34
V10	nucleobase-containing compound metabolic process (GO:0006139)	3064	37	19.4	+	1.91	0.000198	0.00838
V10	heterocycle metabolic process (GO:0046483)	3349	37	21.21	+	1.74	0.000919	0.0318
V10	biological_process (GO:0008150)	23228	214	147.09	+	1.45	1.29e-18	1e-16
V10	macromolecule modification (GO:0043412)	4321	12	27.36	-	0.44	0.00105	0.0347
V10	cellular protein modification process (GO:0006464)	3967	10	25.12	-	0.4	0.00066	0.0246
V10	protein modification process (GO:0036211)	3967	10	25.12	-	0.4	0.00066	0.0243
V10	Unclassified (UNCLASSIFIED)	17515	44	110.91	-	0.4	1.29e-18	9.84e-17
V10	regulation of RNA biosynthetic process (GO:2001141)	3193	7	20.22	-	0.35	0.000981	0.0334
V10	regulation of transcription, DNA-templated (GO:0006355)	3193	7	20.22	-	0.35	0.000981	0.0331
V10	regulation of nucleic acid-templated transcription (GO:1903506)	3193	7	20.22	-	0.35	0.000981	0.0328
V10	regulation of RNA metabolic process (GO:0051252)	3328	7	21.07	-	0.33	0.000525	0.0197
V10	phosphate-containing compound metabolic process (GO:0006796)	3187	6	20.18	-	0.3	0.000265	0.0109
V10	phosphorus metabolic process (GO:0006793)	3248	6	20.57	-	0.29	0.00019	0.00815
V10	transport (GO:0006810)	3479	6	22.03	-	0.27	7.02e-05	0.00341
V10	establishment of localization (GO:0051234)	3530	6	22.35	-	0.27	4.96e-05	0.00247
V10	localization (GO:0051179)	3684	6	23.33	-	0.26	2.53e-05	0.0014
V10	phosphorylation (GO:0016310)	2142	2	13.56	-	0.15	0.000203	0.00851
V10	protein phosphorylation (GO:0006468)	1761	1	11.15	-	0.09	0.000289	0.0118
V10	carbohydrate metabolic process (GO:0005975)	1539	0	9.75	-	< 0.01	9.66e-05	0.00442
V10	lipid metabolic process (GO:0006629)	1235	0	7.82	-	< 0.01	0.000709	0.0259
V11	plant-type secondary cell wall biogenesis (GO:0009834)	46	5	0.15	+	33.81	6.54e-07	0.000372
V11	xylan metabolic process (GO:0045491)	62	6	0.2	+	30.1	8.98e-08	8.94e-05
V11	xylan biosynthetic process (GO:0045492)	49	4	0.16	+	25.39	2.61e-05	0.00612
V11	plant-type cell wall biogenesis (GO:0009832)	127	8	0.41	+	19.59	1.41e-08	1.87e-05
V11	cell wall polysaccharide biosynthetic process (GO:0070592)	102	5	0.33	+	15.25	2.56e-05	0.00638
V11	cell wall macromolecule biosynthetic process (GO:0044038)	108	5	0.35	+	14.4	3.33e-05	0.00698
V11	cellular component macromolecule biosynthetic process (GO:0070589)	108	5	0.35	+	14.4	3.33e-05	0.00663
V11	cell wall biogenesis (GO:0042546)	226	10	0.73	+	13.76	5.33e-09	1.06e-05
V11	plant-type cell wall organization or biogenesis (GO:0071669)	186	8	0.6	+	13.38	2.34e-07	0.000186
V11	hemicellulose metabolic process (GO:0010410)	144	6	0.46	+	12.96	9.47e-06	0.0029
V11	cell wall polysaccharide metabolic process (GO:0010383)	169	7	0.54	+	12.88	1.73e-06	0.000767
V11	cellular polysaccharide biosynthetic process (GO:0033692)	200	7	0.64	+	10.89	5.07e-06	0.00183
V11	cell wall macromolecule metabolic process (GO:0044036)	201	7	0.65	+	10.83	5.23e-06	0.00173
V11	polysaccharide biosynthetic process (GO:0000271)	232	7	0.75	+	9.38	1.29e-05	0.00367
V11	cellular polysaccharide metabolic process (GO:0044264)	327	9	1.05	+	8.56	1.51e-06	0.000752
V11	cellular carbohydrate biosynthetic process (GO:0034637)	261	7	0.84	+	8.34	2.69e-05	0.00595
V11	cell wall organization or biogenesis (GO:0071554)	532	14	1.71	+	8.18	2.87e-09	1.14e-05
V11	carbohydrate biosynthetic process (GO:0016051)	356	8	1.14	+	6.99	2.45e-05	0.0065
V11	polysaccharide metabolic process (GO:0005976)	568	12	1.83	+	6.57	4.08e-07	0.000271
V11	cellular carbohydrate metabolic process (GO:0044262)	571	9	1.84	+	4.9	0.000112	0.0212
V11	carbohydrate metabolic process (GO:0005975)	1539	18	4.95	+	3.64	2.59e-06	0.00103

## Sheet: Table S6
Table S6 KEGG enrichment analysis of cluster-enriched genes
Cluster	#Term	Database	ID	Input number	Background number	P-value	FDR
V0	Ribosome	KEGG PATHWAY	brp03010	73	593	1.86623e-95	7.09168e-94
V0	Sulfur metabolism	KEGG PATHWAY	brp00920	6	65	9.53484e-08	1.81162e-06
V0	Metabolic pathways	KEGG PATHWAY	brp01100	28	3513	3.62395e-06	4.53755e-05
V0	Glucosinolate biosynthesis	KEGG PATHWAY	brp00966	4	32	4.77637e-06	4.53755e-05
V0	2-Oxocarboxylic acid metabolism	KEGG PATHWAY	brp01210	4	126	0.00073565	0.00559094
V0	Glutathione metabolism	KEGG PATHWAY	brp00480	4	156	0.00158569	0.0100427
V0	Carbon metabolism	KEGG PATHWAY	brp01200	6	428	0.00239267	0.0129888
V0	Biosynthesis of secondary metabolites	KEGG PATHWAY	brp01110	13	1766	0.00360918	0.0171436
V0	Selenocompound metabolism	KEGG PATHWAY	brp00450	2	29	0.00416117	0.0175694
V0	Tryptophan metabolism	KEGG PATHWAY	brp00380	3	107	0.00490477	0.0182458
V0	Photosynthesis - antenna proteins	KEGG PATHWAY	brp00196	2	33	0.00528167	0.0182458
V0	Pyruvate metabolism	KEGG PATHWAY	brp00620	3	126	0.00761254	0.0241064
V0	Purine metabolism	KEGG PATHWAY	brp00230	3	142	0.0104591	0.0305729
V0	Tyrosine metabolism	KEGG PATHWAY	brp00350	2	61	0.0163869	0.0444787
V1	Protein processing in endoplasmic reticulum	KEGG PATHWAY	brp04141	19	310	5.23398e-18	9.94455e-17
V1	alpha-Linolenic acid metabolism	KEGG PATHWAY	brp00592	4	70	0.000122011	0.0011591
V1	Endocytosis	KEGG PATHWAY	brp04144	6	268	0.000365413	0.00231428
V1	Spliceosome	KEGG PATHWAY	brp03040	6	287	0.000520258	0.00247122
V1	Vitamin B6 metabolism	KEGG PATHWAY	brp00750	2	21	0.00276196	0.0104955
V2	alpha-Linolenic acid metabolism	KEGG PATHWAY	brp00592	5	70	0.000607549	0.0334152
V2	Plant-pathogen interaction	KEGG PATHWAY	brp04626	9	296	0.00200091	0.0407814
V2	MAPK signaling pathway - plant	KEGG PATHWAY	brp04016	8	250	0.00258808	0.0407814
V2	Sulfur metabolism	KEGG PATHWAY	brp00920	4	65	0.00359299	0.0407814
V2	Glutathione metabolism	KEGG PATHWAY	brp00480	6	156	0.0037074	0.0407814
V3	Metabolic pathways	KEGG PATHWAY	brp01100	122	3513	1.55546e-62	9.79942e-61
V3	Biosynthesis of secondary metabolites	KEGG PATHWAY	brp01110	82	1766	5.78116e-49	1.82107e-47
V3	Biosynthesis of amino acids	KEGG PATHWAY	brp01230	39	393	2.15311e-34	4.52154e-33
V3	Carbon metabolism	KEGG PATHWAY	brp01200	35	428	2.84725e-28	4.48442e-27
V3	Cysteine and methionine metabolism	KEGG PATHWAY	brp00270	21	188	6.26609e-20	7.89528e-19
V3	Phenylpropanoid biosynthesis	KEGG PATHWAY	brp00940	21	287	1.82918e-16	1.92064e-15
V3	Glyoxylate and dicarboxylate metabolism	KEGG PATHWAY	brp00630	14	123	8.26883e-14	7.44195e-13
V3	Carbon fixation in photosynthetic organisms	KEGG PATHWAY	brp00710	13	114	6.33141e-13	4.98598e-12
V3	Glycolysis / Gluconeogenesis	KEGG PATHWAY	brp00010	15	188	1.26368e-12	8.84577e-12
V3	Phenylalanine, tyrosine and tryptophan biosynthesis	KEGG PATHWAY	brp00400	11	80	6.14025e-12	3.86836e-11
V3	One carbon pool by folate	KEGG PATHWAY	brp00670	8	33	9.06745e-11	5.19318e-10
V3	Stilbenoid, diarylheptanoid and gingerol biosynthesis	KEGG PATHWAY	brp00945	7	23	3.61331e-10	1.89699e-09
V3	Biosynthesis of secondary metabolites - unclassified	KEGG PATHWAY	brp00999	7	25	5.9154e-10	2.86669e-09
V3	Oxidative phosphorylation	KEGG PATHWAY	brp00190	13	223	1.54052e-09	6.93233e-09
V3	Pentose phosphate pathway	KEGG PATHWAY	brp00030	9	84	3.95397e-09	1.66067e-08
V3	Flavonoid biosynthesis	KEGG PATHWAY	brp00941	7	49	3.62143e-08	1.42594e-07
V3	Phenylalanine metabolism	KEGG PATHWAY	brp00360	6	51	9.9749e-07	3.69658e-06
V3	Fructose and mannose metabolism	KEGG PATHWAY	brp00051	7	102	3.58604e-06	1.25511e-05
V3	Glycine, serine and threonine metabolism	KEGG PATHWAY	brp00260	7	111	6.07119e-06	2.01308e-05
V3	Purine metabolism	KEGG PATHWAY	brp00230	7	142	2.77401e-05	8.73813e-05
V3	Selenocompound metabolism	KEGG PATHWAY	brp00450	4	29	3.90894e-05	0.000117268
V3	Tyrosine metabolism	KEGG PATHWAY	brp00350	5	61	4.15832e-05	0.000119079
V3	Glutathione metabolism	KEGG PATHWAY	brp00480	7	156	4.91813e-05	0.000134714
V3	Ubiquinone and other terpenoid-quinone biosynthesis	KEGG PATHWAY	brp00130	5	69	7.21876e-05	0.000189493
V3	Citrate cycle (TCA cycle)	KEGG PATHWAY	brp00020	5	94	0.000285055	0.000718339
V3	Arginine biosynthesis	KEGG PATHWAY	brp00220	4	58	0.000467294	0.00113229
V3	Cyanoamino acid metabolism	KEGG PATHWAY	brp00460	5	107	0.000503123	0.00117395
V3	Sulfur metabolism	KEGG PATHWAY	brp00920	4	65	0.000701645	0.0015787
V3	Fatty acid degradation	KEGG PATHWAY	brp00071	4	71	0.000960152	0.00208585
V3	Nitrogen metabolism	KEGG PATHWAY	brp00910	4	79	0.00140028	0.00294058
V3	Peroxisome	KEGG PATHWAY	brp04146	5	138	0.0015069	0.00306241
V3	Alanine, aspartate and glutamate metabolism	KEGG PATHWAY	brp00250	4	89	0.00212706	0.00418764
V3	Tropane, piperidine and pyridine alkaloid biosynthesis	KEGG PATHWAY	brp00960	3	60	0.00586745	0.0112015
V3	Pyruvate metabolism	KEGG PATHWAY	brp00620	4	126	0.0070125	0.0129937
V3	alpha-Linolenic acid metabolism	KEGG PATHWAY	brp00592	3	70	0.0088102	0.0158584
V3	Valine, leucine and isoleucine degradation	KEGG PATHWAY	brp00280	3	77	0.0113005	0.0197758
V3	Photosynthesis	KEGG PATHWAY	brp00195	3	85	0.0145949	0.0248508
V3	Photosynthesis - antenna proteins	KEGG PATHWAY	brp00196	2	33	0.0174582	0.0289439
V3	Isoquinoline alkaloid biosynthesis	KEGG PATHWAY	brp00950	2	35	0.0193947	0.0313299
V4	Ribosome	KEGG PATHWAY	brp03010	17	593	7.11528e-07	2.84611e-05
V4	Phagosome	KEGG PATHWAY	brp04145	8	164	1.91956e-05	0.000271274
V4	Plant hormone signal transduction	KEGG PATHWAY	brp04075	14	540	2.03455e-05	0.000271274
V4	Glycosphingolipid biosynthesis - globo and isoglobo series	KEGG PATHWAY	brp00603	3	14	0.00017501	0.0017501
V4	Sphingolipid metabolism	KEGG PATHWAY	brp00600	3	40	0.00280212	0.022417
V6	Protein processing in endoplasmic reticulum	KEGG PATHWAY	brp04141	21	310	7.39726e-13	5.03014e-11
V6	Phenylpropanoid biosynthesis	KEGG PATHWAY	brp00940	14	287	2.46409e-07	7.96792e-06
V6	Plant-pathogen interaction	KEGG PATHWAY	brp04626	14	296	3.51526e-07	7.96792e-06
V6	Metabolic pathways	KEGG PATHWAY	brp01100	55	3513	4.73728e-06	8.05337e-05
V6	MAPK signaling pathway - plant	KEGG PATHWAY	brp04016	11	250	1.21244e-05	0.000164892
V6	Biosynthesis of secondary metabolites	KEGG PATHWAY	brp01110	31	1766	9.32811e-05	0.000947614
V6	Phenylalanine metabolism	KEGG PATHWAY	brp00360	5	51	9.75485e-05	0.000947614
V6	Cysteine and methionine metabolism	KEGG PATHWAY	brp00270	8	188	0.000232208	0.00197377
V6	Biosynthesis of secondary metabolites - unclassified	KEGG PATHWAY	brp00999	3	25	0.00153616	0.0116065
V7	Oxidative phosphorylation	KEGG PATHWAY	brp00190	24	223	7.65245e-20	4.51495e-18
V7	Metabolic pathways	KEGG PATHWAY	brp01100	69	3513	1.07615e-13	3.17465e-12
V7	Photosynthesis	KEGG PATHWAY	brp00195	10	85	2.25278e-09	4.43046e-08
V7	Photosynthesis - antenna proteins	KEGG PATHWAY	brp00196	6	33	3.91546e-07	5.77531e-06
V7	Arginine and proline metabolism	KEGG PATHWAY	brp00330	8	89	6.2257e-07	7.34633e-06
V7	Cysteine and methionine metabolism	KEGG PATHWAY	brp00270	10	188	2.32481e-06	2.28607e-05
V7	Glutathione metabolism	KEGG PATHWAY	brp00480	9	156	3.99053e-06	3.36345e-05
V7	Phosphatidylinositol signaling system	KEGG PATHWAY	brp04070	5	118	0.00217876	0.0160683
V7	RNA transport	KEGG PATHWAY	brp03013	7	275	0.00500216	0.0327919
V8	Photosynthesis - antenna proteins	KEGG PATHWAY	brp00196	4	33	1.23728e-08	2.47457e-07
V8	Carbon fixation in photosynthetic organisms	KEGG PATHWAY	brp00710	4	114	1.38218e-06	1.38218e-05
V8	Metabolic pathways	KEGG PATHWAY	brp01100	11	3513	1.44611e-05	9.64071e-05
V8	Glyoxylate and dicarboxylate metabolism	KEGG PATHWAY	brp00630	3	123	9.3041e-05	0.000465205
V8	Carbon metabolism	KEGG PATHWAY	brp01200	4	428	0.000221338	0.000885351
V8	Biosynthesis of secondary metabolites	KEGG PATHWAY	brp01110	5	1766	0.0070294	0.0234313
V8	Linoleic acid metabolism	KEGG PATHWAY	brp00591	1	19	0.0137812	0.0393747
V8	Arachidonic acid metabolism	KEGG PATHWAY	brp00590	1	28	0.0199225	0.0498062
V9	Proteasome	KEGG PATHWAY	brp03050	25	106	4.92012e-21	2.90287e-19
V9	Protein processing in endoplasmic reticulum	KEGG PATHWAY	brp04141	15	310	7.72973e-05	0.00228027
V9	Plant-pathogen interaction	KEGG PATHWAY	brp04626	12	296	0.00169456	0.0333264
V10	Ribosome	KEGG PATHWAY	brp03010	149	593	3.71822e-194	9.29555e-193
V10	DNA replication	KEGG PATHWAY	brp03030	7	119	1.15615e-05	0.000144518
V10	Pyrimidine metabolism	KEGG PATHWAY	brp00240	4	91	0.00258695	0.0185427
V10	Phagosome	KEGG PATHWAY	brp04145	5	164	0.00357884	0.0185427
V10	Mismatch repair	KEGG PATHWAY	brp03430	4	101	0.00370853	0.0185427
V10	Nucleotide excision repair	KEGG PATHWAY	brp03420	4	140	0.0111343	0.046393

## Sheet: Table S7
Table S7 Differentially expressed genes (DEGs) across differentiation trajectory of adaxial and abaxial vascular cells
GeneID	P-value	q-value	Clusters	Ortholog in Arabidopsis	annotation
Bra039845	1.15e-142	3.46e-138	1	AT2G15680	CML30; calmodulin-related protein, putative
Bra029462	9.65e-110	9.68e-106	1	AT4G12580	hypothetical protein
Bra035214	2.28e-100	1.71e-96	1	AT4G23590	Tyrosine transaminase family protein
Bra018486	3.4e-94	1.71e-90	1	AT4G12580	hypothetical protein
Bra030254	1.71e-91	6.45e-88	1	AT2G22230	beta-hydroxyacyl-ACP dehydratase, putative; K02372 3R-hydroxymyristoyl ACP dehydrase [EC:4.2.1.-]
Bra002198	1.46e-83	4.89e-80	1	AT5G18970	AWPM-19-like membrane family protein
Bra040547	2.04e-80	6.15e-77	1	AT3G01680	SEOR1
Bra020813	1.36e-78	3.73e-75	1	AT4G23590	Tyrosine transaminase family protein
Bra005407	9.92e-75	2.49e-71	1	AT2G34600	JAZ7; JAZ7 (JASMONATE-ZIM-DOMAIN PROTEIN 7)
Bra027805	1.18e-73	2.73e-70	1	AT1G63310	hypothetical protein
Bra021691	9.97e-68	2.14e-64	1	AT2G40450	speckle-type POZ protein-related
Bra011767	6.39e-64	1.28e-60	1	AT4G37450	AGP18; AGP18 (ARABINOGALACTAN PROTEIN 18)
Bra006488	9.82e-64	1.85e-60	1	AT5G18970	AWPM-19-like membrane family protein
Bra011766	3e-63	5.31e-60	1	AT4G37445	hypothetical protein
Bra004520	8.51e-60	1.35e-56	1	AT2G46630	serine/arginine repetitive matrix protein
Bra032002	1.92e-58	2.89e-55	1	AT3G03270	HRU1;HYPOXIA RESPONSIVE UNIVERSAL STRESS PROTEIN 1
Bra033361	6.05e-57	8.67e-54	1	AT1G02950	ATGSTF4 (GLUTATHIONE S-TRANSFERASE F4); glutathione transferase; K00799 glutathione S-transferase [EC:2.5.1.18]
Bra039269	1.33e-56	1.81e-53	1	AT2G46630	serine/arginine repetitive matrix protein
Bra000996	1.08e-55	1.41e-52	1	AT3G01670	SEOR2
Bra022040	2.36e-54	2.96e-51	1	AT5G46530	AWPM-19-like family protein
Bra001794	1.52e-53	1.84e-50	1	AT3G20570	ENODL9; early nodulin-like protein 9
Bra037894	2.47e-52	2.86e-49	1	AT4G09950	IAN13; avirulence-responsive family protein / avirulence induced gene (AIG1) family protein
Bra035278	1.36e-51	1.46e-48	1	AT1G63310	hypothetical protein
Bra035769	4.52e-49	4.68e-46	1	AT3G20570	ENODL9; early nodulin-like protein 9
Bra033641	5.53e-49	5.55e-46	1	AT5G42720	glycosyl hydrolase family 17 protein
Bra003645	6.99e-49	6.79e-46	1	AT1G78370	ATGSTU20 (GLUTATHIONE S-TRANSFERASE TAU 20); glutathione transferase
Bra021815	1.15e-48	1.08e-45	1	AT2G32860	BGLU33; BGLU33 (BETA GLUCOSIDASE 33); catalytic/ cation binding / hydrolase, hydrolyzing O-glycosyl compounds
Bra015822	1.83e-47	1.67e-44	1	AT1G75720	WEB family protein (DUF827)
Bra007390	3.01e-47	2.66e-44	1	AT3G58340	meprin and TRAF homology domain-containing protein / MATH domain-containing protein
Bra027638	1.38e-46	1.18e-43	1	AT1G63310	hypothetical protein
Bra040700	3.9e-46	3.26e-43	1	AT3G01680	SEOR1
Bra035118	4.69e-46	3.81e-43	1	AT1G79430	APL; APL (ALTERED PHLOEM DEVELOPMENT); transcription factor/ transcription regulator
Bra017541	1.04e-45	8.26e-43	1	AT5G46530	AWPM-19-like family protein
Bra023942	4.87e-42	3.57e-39	1	AT3G20570	ENODL9; early nodulin-like protein 9
Bra007610	7.84e-41	5.62e-38	1	AT4G23590	Tyrosine transaminase family protein
Bra039982	1.17e-40	8.02e-38	1	AT2G29460	ATGSTU4 (ARABIDOPSIS THALIANA GLUTATHIONE S-TRANSFERASE TAU 4); glutathione transferase; K00799 glutathione S-transferase [EC:2.5.1.18]
Bra040553	1.44e-39	9.62e-37	1	AT3G01940	hypothetical protein; transmembrane protein
Bra035873	1.87e-37	1.2e-34	1	AT5G62940	HCA2; Dof-type zinc finger domain-containing protein
Bra013742	1.28e-35	7.53e-33	1	AT4G23900	nucleoside diphosphate kinase 4 (NDK4) (EC:2.7.4.6); K00940 nucleoside-diphosphate kinase [EC:2.7.4.6]
Bra021693	1.24e-34	6.92e-32	1	AT2G40450	speckle-type POZ protein-related
Bra040716	3.34e-33	1.73e-30	1	AT2G14620	XTH10; xyloglucan:xyloglucosyl transferase, putative / xyloglucan endotransglycosylase, putative / endo-xyloglucan transferase, putative; K08235 xyloglucan:xyloglucosyl transferase [EC:2.4.1.207]
Bra030142	1.43e-32	7.27e-30	1	AT1G29520	AWPM-19-like membrane family protein
Bra020222	3.1e-31	1.44e-28	1	AT5G22870	harpin-induced protein-related / HIN1-related / harpin-responsive protein-related
Bra022736	3.48e-31	1.59e-28	1	AT5G54660	heat shock protein-related
Bra035092	7.84e-31	3.37e-28	1	AT1G79110	protein binding / zinc ion binding
Bra001378	4.69e-30	1.96e-27	1	AT3G10760	myb family transcription factor
Bra005417	5.5e-30	2.27e-27	1	AT2G34530	hypothetical protein; transmembrane protein
Bra008411	1.67e-29	6.8e-27	1	AT1G79430	APL; APL (ALTERED PHLOEM DEVELOPMENT); transcription factor/ transcription regulator
Bra007038	3.85e-29	1.54e-26	1	AT3G53990	universal stress protein (USP) family protein
Bra000523	5.2e-29	2.06e-26	1	AT2G27140	HSP20-like chaperones superfamily protein
Bra015451	2.09e-28	7.78e-26	1	AT1G05760	RTM1; RTM1 (restricted tev movement 1); sugar binding
Bra023449	2.66e-28	9.77e-26	1	AT5G14130	peroxidase, putative; K00430 peroxidase [EC:1.11.1.7]
Bra040546	3.45e-28	1.25e-25	1	AT3G01670	SEOR2
Bra007414	7.54e-28	2.7e-25	1	AT3G58720	zinc finger (C3HC4-type RING finger) family protein
Bra013373	1.31e-27	4.57e-25	1	AT4G19060	disease resistance protein-related
Bra004798	2.73e-27	9.44e-25	1	AT2G44000	hypothetical protein
Bra001602	5.19e-27	1.76e-24	1	AT3G15650	phospholipase/carboxylesterase family protein
Bra037466	7.45e-27	2.49e-24	1	AT5G48690	ubiquitin-associated (UBA)/TS-N domain protein
Bra037405	1.89e-26	6.24e-24	1	AT4G00880	auxin-responsive family protein; K14488 SAUR family protein
Bra035409	4.15e-26	1.33e-23	1	AT1G60030	NAT7; ucleobase-ascorbate transporter 7
Bra015796	2.7e-25	7.9e-23	1	AT1G76040	CPK29;calcium-dependent protein kinase 29
Bra031910	3.06e-23	8.16e-21	1	AT1G34480	Cysteine/Histidine-rich C1 domain family protein
Bra029103	1.48e-22	3.91e-20	1	AT1G54400	HSP20-like chaperones superfamily protein
Bra037594	4.07e-22	1.04e-19	1	AT3G18260	reticulon family protein (RTNLB9)
Bra025074	4.1e-22	1.04e-19	1	AT5G45520	Leucine-rich repeat (LRR) family protein
Bra004717	4.49e-22	1.13e-19	1	AT2G42820	HVA22F; HVA22F (HVA22-LIKE PROTEIN F)
Bra039502	6.34e-22	1.56e-19	1	AT5G37180	SUS5; SUS5; UDP-glycosyltransferase/ sucrose synthase (EC:2.4.1.13); K00695 sucrose synthase [EC:2.4.1.13]
Bra031615	9e-22	2.19e-19	1	AT1G08160	Late embryogenesis abundant (LEA) hydroxyproline-rich glycoprotein family;
Bra006588	9.78e-22	2.33e-19	1	AT5G20970	HSP20-like chaperones superfamily protein
Bra029567	1.1e-21	2.61e-19	1	AT4G05220	harpin-induced protein-related / HIN1-related / harpin-responsive protein-related
Bra018648	1.43e-21	3.34e-19	1	AT1G08160	Late embryogenesis abundant (LEA) hydroxyproline-rich glycoprotein family;
Bra020275	1.96e-21	4.55e-19	1	AT3G45980	HTB9; HTB9; DNA binding; K11252 histone H2B
Bra003611	2e-21	4.59e-19	1	AT1G79430	APL; APL (ALTERED PHLOEM DEVELOPMENT); transcription factor/ transcription regulator
Bra031630	3.57e-21	7.96e-19	1	AT1G08500	plastocyanin-like domain-containing protein
Bra000218	5.13e-21	1.12e-18	1	AT2G41200	hypothetical protein
Bra001956	8.14e-21	1.76e-18	1	AT2G16050	hypothetical protein
Bra034306	8.31e-21	1.79e-18	1	AT2G27190	PAP12; PAP12 (PURPLE ACID PHOSPHATASE 12); acid phosphatase/ protein serine/threonine phosphatase
Bra034317	1.42e-20	3.02e-18	1	AT2G27030	ACAM-2;CALMODULIN 5;CAM5
Bra022236	6.73e-20	1.39e-17	1	AT3G17730	anac057 (Arabidopsis NAC domain containing protein 57); transcription factor
Bra035871	7.76e-20	1.59e-17	1	AT5G62960	hypothetical protein
Bra004303	8.18e-20	1.66e-17	1	AT1G68390	hypothetical protein
Bra003673	8.32e-20	1.68e-17	1	AT1G77700	pathogenesis-related thaumatin family protein
Bra029949	1.02e-19	2.01e-17	1	AT3G49360	glucosamine/galactosamine-6-phosphate isomerase family protein; K01057 6-phosphogluconolactonase [EC:3.1.1.31]
Bra026348	1.15e-19	2.26e-17	1	AT4G27450	hypothetical protein
Bra006441	1.94e-19	3.74e-17	1	AT5G18130	hypothetical protein
Bra027425	3.89e-18	6.98e-16	1	AT3G13520	AGP12; AGP12 (ARABINOGALACTAN PROTEIN 12)
Bra011034	3.87e-18	6.98e-16	1	AT4G28500	ANAC073 (ARABIDOPSIS NAC DOMAIN CONTAINING PROTEIN 73); transcription activator/ transcription factor
Bra002970	1.05e-17	1.82e-15	1	AT5G54640	RAT5; RAT5 (RESISTANT TO AGROBACTERIUM TRANSFORMATION 5); DNA binding; K11251 histone H2A
Bra023357	1.08e-17	1.86e-15	1	AT5G11990	proline-rich family protein
Bra028960	1.3e-17	2.2e-15	1	AT2G20515	pollen Ole e I family allergen protein
Bra018633	1.41e-16	2.28e-14	1	AT1G08340	rac GTPase activating protein, putative
Bra004614	2.07e-16	3.26e-14	1	AT2G41300	SSL1, STRICTOSIDINE SYNTHASE-LIKE 1
Bra006259	2.14e-16	3.35e-14	1	AT5G14510	VPNB1; armadillo/beta-catenin repeat family protein
Bra039419	3.09e-16	4.76e-14	1	AT3G05620	PMEI-PME22; pectinesterase family protein (EC:3.1.1.11)
Bra033951	4.41e-16	6.67e-14	1	AT1G68230	reticulon family protein (RTNLB14)
Bra005733	6.52e-16	9.81e-14	1	AT5G03340	cell division cycle protein 48, putative / CDC48, putative; K13525 transitional endoplasmic reticulum ATPase
Bra031768	6.72e-16	1.01e-13	1	AT1G11500	DEAL3, DESIGUAL 3
Bra028497	1.11e-15	1.61e-13	1	AT5G41470	Nuclear transport factor 2 (NTF2) family protein
Bra003351	1.18e-15	1.7e-13	1	AT3G58720	zinc finger (C3HC4-type RING finger) family protein
Bra015503	1.52e-15	2.18e-13	1	AT1G06475	hypothetical protein
Bra023361	1.72e-15	2.44e-13	1	AT5G12050	hypothetical protein
Bra008276	2.21e-15	3.11e-13	1	AT1G76770	heat shock protein-related
Bra029795	2.38e-15	3.32e-13	1	AT3G09840	CDC48; CDC48 (CELL DIVISION CYCLE 48); ATPase/ identical protein binding; K13525 transitional endoplasmic reticulum ATPase
Bra036587	3.52e-15	4.86e-13	1	AT5G26670	pectinacetylesterase, putative
Bra039176	4.45e-15	6e-13	1	AT3G02470	SAMDC; SAMDC (S-ADENOSYLMETHIONINE DECARBOXYLASE); adenosylmethionine decarboxylase (EC:4.1.1.50); K01611 S-adenosylmethionine decarboxylase [EC:4.1.1.50]
Bra028141	5.4e-15	7.18e-13	1	AT5G37670	15.7 kDa class I-related small heat shock protein-like (HSP15.7-CI)
Bra011446	5.96e-15	7.9e-13	1	AT4G33490	aspartic-type endopeptidase
Bra032416	9.33e-15	1.23e-12	1	AT1G06490	ATGSL07 (glucan synthase-like 7); 1,3-beta-glucan synthase/ transferase, transferring glycosyl groups; K11000 callose synthase [EC:2.4.1.-]
Bra028659	1.29e-14	1.66e-12	1	AT5G08391	transmembrane protein
Bra021137	1.42e-14	1.8e-12	1	AT3G15800	glycosyl hydrolase family 17 protein
Bra025924	1.75e-14	2.2e-12	1	AT1G18210	calcium-binding protein, putative; K13448 calcium-binding protein CML
Bra009243	2.2e-14	2.73e-12	1	AT5G07710	NEN1; exonuclease family protein
Bra021440	4.34e-14	5.25e-12	1	AT2G47710	universal stress protein (USP) family protein
Bra040423	5.55e-14	6.65e-12	1	AT3G63050	hypothetical protein
Bra039745	7.63e-14	9.11e-12	1	AT1G65910	anac028 (Arabidopsis NAC domain containing protein 28); transcription factor
Bra021322	7.74e-14	9.21e-12	1	AT1G55020	LOX1; LOX1; lipoxygenase (EC:1.13.11.12); K00454 lipoxygenase [EC:1.13.11.12]
Bra013656	1.28e-13	1.51e-11	1	AT4G23190	CRK11; CRK11 (CYSTEINE-RICH RLK11); kinase/ protein kinase
Bra022765	1.35e-13	1.58e-11	1	AT5G50720	ATHVA22E
Bra019848	2.35e-13	2.72e-11	1	AT1G11500	DEAL3, DESIGUAL 3
Bra008544	2.85e-13	3.27e-11	1	AT4G00890	proline-rich family protein
Bra010136	3.8e-13	4.33e-11	1	AT5G62940	HCA2; Dof-type zinc finger domain-containing protein
Bra023219	4.19e-13	4.72e-11	1	AT1G31880	BRX; BRX (BREVIS RADIX); identical protein binding / water channel
Bra016856	5.19e-13	5.76e-11	1	AT2G42810	PP5.2; PP5.2 (PROTEIN PHOSPHATASE 5.2); phosphoprotein phosphatase/ protein binding / protein serine/threonine phosphatase; K04460 protein phosphatase 5 [EC:3.1.3.16]
Bra006416	5.52e-13	6.1e-11	1	AT5G17650	GLYCINE AND PROLINE RICH PROTEIN 4, GPRP4; glycine/proline-rich protein
Bra030397	5.91e-13	6.47e-11	1	AT1G52140	hypothetical protein
Bra005989	6.93e-13	7.53e-11	1	AT5G08391	transmembrane protein
Bra000030	7.57e-13	8.16e-11	1	AT2G37950	zinc finger (C3HC4-type RING finger) family protein
Bra035382	7.92e-13	8.45e-11	1	AT5G35740	glycosyl hydrolase family protein 17
Bra033355	1.16e-12	1.22e-10	1	-	-
Bra015704	1.17e-12	1.23e-10	1	AT1G76970	VHS domain-containing protein / GAT domain-containing protein
Bra010825	1.19e-12	1.25e-10	1	AT1G29520	AWPM-19-like membrane family protein
Bra006566	1.29e-12	1.35e-10	1	AT5G20580	hypothetical protein
Bra007934	1.33e-12	1.38e-10	1	AT1G70670	CLO4; caleosin-related family protein
Bra021912	1.33e-12	1.38e-10	1	AT2G34460	flavin reductase-related
Bra001034	1.58e-12	1.61e-10	1	AT3G02170	LNG2; LNG2 (LONGIFOLIA2)
Bra035390	1.76e-12	1.78e-10	1	AT2G04520	eukaryotic translation initiation factor 1A, putative / eIF-1A, putative / eIF-4C, putative; K03236 translation initiation factor 1A
Bra017710	1.76e-12	1.78e-10	1	AT4G35450	AKR2; AKR2 (ANKYRIN REPEAT-CONTAINING PROTEIN 2); protein binding
Bra004196	1.82e-12	1.83e-10	1	AT1G66890	hypothetical protein
Bra021311	2.07e-12	2.06e-10	1	AT1G61760	harpin-induced protein-related / HIN1-related / harpin-responsive protein-related
Bra010532	2.41e-12	2.38e-10	1	AT4G35480	RHA3B; RHA3B; protein binding / zinc ion binding
Bra013850	2.61e-12	2.56e-10	1	AT5G50720	ATHVA22E
Bra021366	2.91e-12	2.81e-10	1	AT3G03200	anac045 (Arabidopsis NAC domain containing protein 45); transcription factor
Bra008242	3.15e-12	3.04e-10	1	AT1G76180	ERD14; ERD14 (EARLY RESPONSE TO DEHYDRATION 14); calcium ion binding
Bra021458	3.68e-12	3.53e-10	1	AT3G02470	SAMDC; SAMDC (S-ADENOSYLMETHIONINE DECARBOXYLASE); adenosylmethionine decarboxylase (EC:4.1.1.50); K01611 S-adenosylmethionine decarboxylase [EC:4.1.1.50]
Bra011134	3.77e-12	3.6e-10	1	AT5G22355	DC1 domain-containing protein
Bra007606	4.41e-12	4.19e-10	1	AT3G61460	BRH1; BRH1 (BRASSINOSTEROID-RESPONSIVE RING-H2); protein binding / zinc ion binding
Bra037296	4.57e-12	4.32e-10	1	AT2G16600	ATCYP19-1;CYCLOPHILIN 19;CYP19;ROC3;ROTAMASE CYP 3
Bra024626	5.3e-12	4.98e-10	1	AT1G23890	NHL repeat-containing protein
Bra037512	1.04e-11	9.55e-10	1	AT5G48060	C2 domain-containing protein
Bra009416	1.15e-11	1.05e-09	1	AT5G04890	RTM2; RTM2 (RESTRICTED TEV MOVEMENT 2)
Bra027635	1.51e-11	1.36e-09	1	AT1G63300	hypothetical protein
Bra032293	1.72e-11	1.54e-09	1	AT4G01360	hypothetical protein
Bra039614	1.93e-11	1.71e-09	1	AT2G18380	GATA TRANSCRIPTION FACTOR 20, GATA20, HANABA TARANU LIKE 1, HANL1
Bra032397	2.63e-11	2.31e-09	1	AT1G30515	hypothetical protein
Bra002110	2.99e-11	2.62e-09	1	AT5G17850	cation exchanger, putative (CAX8)
Bra037129	5.39e-11	4.55e-09	1	AT5G67050	lipase class 3 family protein
Bra025073	5.57e-11	4.68e-09	1	AT5G45530	hypothetical protein
Bra007798	6.61e-11	5.53e-09	1	AT2G25460	hypothetical protein
Bra026808	7.3e-11	6.06e-09	1	AT1G14730	Cytochrome b561/ferric reductase transmembrane protein family
Bra012002	1.21e-10	9.88e-09	1	AT2G27740	hypothetical protein
Bra018898	1.36e-10	1.09e-08	1	AT1G51170	protein kinase family protein
Bra012799	1.54e-10	1.23e-08	1	AT3G52500	aspartyl protease family protein
Bra000623	2.14e-10	1.69e-08	1	AT5G50370	adenylate kinase, putative (EC:2.7.4.3); K00939 adenylate kinase [EC:2.7.4.3]
Bra007387	2.2e-10	1.73e-08	1	AT3G58270	meprin and TRAF homology domain-containing protein / MATH domain-containing protein
Bra012024	2.3e-10	1.8e-08	1	AT2G27300	ANAC040; NTL8; NTL8 (NTM1-LIKE 8); transcription factor
Bra015504	2.37e-10	1.85e-08	1	AT1G06490	ATGSL07 (glucan synthase-like 7); 1,3-beta-glucan synthase/ transferase, transferring glycosyl groups; K11000 callose synthase [EC:2.4.1.-]
Bra014186	2.69e-10	2.07e-08	1	AT1G49405	integral membrane protein, putative
Bra020176	2.72e-10	2.09e-08	1	AT5G22140	pyridine nucleotide-disulphide oxidoreductase family protein
Bra012378	3.51e-10	2.66e-08	1	AT1G23530	hypothetical protein
Bra031399	4.22e-10	3.16e-08	1	AT1G61760	harpin-induced protein-related / HIN1-related / harpin-responsive protein-related
Bra005826	4.21e-10	3.16e-08	1	AT5G04890	RTM2; RTM2 (RESTRICTED TEV MOVEMENT 2)
Bra031952	4.62e-10	3.43e-08	1	AT3G04030	myb family transcription factor
Bra036168	4.89e-10	3.62e-08	1	AT5G48480	hypothetical protein
Bra015825	5.47e-10	4e-08	1	AT1G75700	HVA22G; HVA22G (HVA22-LIKE PROTEIN G)
Bra035036	8.4e-10	6.06e-08	1	AT1G78420	protein binding / zinc ion binding
Bra005097	9.07e-10	6.52e-08	1	AT2G38550	hypothetical protein
Bra017169	1.01e-09	7.19e-08	1	AT2G37610	hypothetical protein
Bra038833	1.06e-09	7.55e-08	1	AT1G49150	hypothetical protein
Bra013372	1.06e-09	7.55e-08	1	AT4G19050	ATP binding / protein binding; K06685 maintenance of ploidy protein MOB1 (MPS1 binder 1)
Bra030755	1.17e-09	8.32e-08	1	AT1G09070	SRC2; SRC2 (SOYBEAN GENE REGULATED BY COLD-2); protein binding
Bra040428	1.46e-09	1.02e-07	1	AT3G63200	PLP9; PLP9 (PATATIN-LIKE PROTEIN 9); nutrient reservoir
Bra005893	1.87e-09	1.29e-07	1	AT5G06370	NC domain-containing protein
Bra017916	2.64e-09	1.8e-07	1	AT1G21460	nodulin MtN3 family protein
Bra005551	3.66e-09	2.47e-07	1	AT2G32860	BGLU33; BGLU33 (BETA GLUCOSIDASE 33); catalytic/ cation binding / hydrolase, hydrolyzing O-glycosyl compounds
Bra028948	3.7e-09	2.48e-07	1	AT5G56030	HSP81-2 (HEAT SHOCK PROTEIN 81-2); ATP binding; K04079 molecular chaperone HtpG
Bra019238	4.72e-09	3.13e-07	1	AT4G24250	MLO13; MLO13 (MILDEW RESISTANCE LOCUS O 13); calmodulin binding; K08472 mlo protein
Bra026977	5.96e-09	3.88e-07	1	AT1G12210	RFL1; RFL1 (RPS5-like 1); ATP binding / protein binding
Bra020648	6.06e-09	3.92e-07	1	AT5G49320	hypothetical protein
Bra034811	6.72e-09	4.32e-07	1	AT3G11780	MD-2-related lipid recognition domain-containing protein / ML domain-containing protein
Bra009270	6.86e-09	4.38e-07	1	AT5G07330	hypothetical protein
Bra000680	7.04e-09	4.48e-07	1	AT4G09460	ATMYB6; ATMYB6; DNA binding / transcription factor; K09422 myb proto-oncogene protein, plant
Bra011993	7.29e-09	4.62e-07	1	AT2G27880	AGO5; AGO5 (ARGONAUTE 5); nucleic acid binding; K11596 argonaute
Bra023964	8.13e-09	5.11e-07	1	AT4G32070	octicosapeptide/Phox/Bem1p (PB1) domain-containing protein / tetratricopeptide repeat (TPR)-containing protein
Bra001660	8.29e-09	5.2e-07	1	AT3G17380	meprin and TRAF homology domain-containing protein / MATH domain-containing protein
Bra040419	8.86e-09	5.51e-07	1	AT3G63000	NPL41; NPL41 (NPL4-LIKE PROTEIN 1); K14015 nuclear protein localization protein 4 homolog
Bra021963	9.33e-09	5.78e-07	1	AT5G45320	late embryogenesis abundant protein
Bra018347	9.75e-09	6.01e-07	1	AT2G30010	hypothetical protein
Bra023307	9.99e-09	6.15e-07	1	AT5G11100	SYTD; SYTD
Bra001384	1.02e-08	6.26e-07	1	AT3G10986	hypothetical protein
Bra008732	1.03e-08	6.33e-07	1	AT5G14890	NHL repeat-containing protein
Bra023019	1.05e-08	6.37e-07	1	AT1G61840	DC1 domain-containing protein
Bra035527	1.11e-08	6.73e-07	1	AT5G35670	iqd33; iqd33 (IQ-domain 33); calmodulin binding
Bra035781	1.21e-08	7.25e-07	1	AT3G20450	hypothetical protein
Bra023177	1.3e-08	7.76e-07	1	AT1G31335	hypothetical protein
Bra010125	1.33e-08	7.92e-07	1	AT5G62820	integral membrane protein, putative
Bra006620	1.48e-08	8.69e-07	1	AT5G22310	hypothetical protein
Bra037904	1.94e-08	1.12e-06	1	AT4G10080	hypothetical protein
Bra028173	2.28e-08	1.3e-06	1	AT1G60360	zinc finger (C3HC4-type RING finger) family protein
Bra039979	2.53e-08	1.43e-06	1	AT2G29410	MTPB1; MTPB1 (METAL TOLERANCE PROTEIN B1); efflux transmembrane transporter/ inorganic anion transmembrane transporter/ zinc ion transmembrane transporter
Bra017850	2.67e-08	1.5e-06	1	AT4G37730	AtbZIP7 (Arabidopsis thaliana basic leucine-zipper 7); DNA binding / transcription factor
Bra018835	3.27e-08	1.82e-06	1	AT5G43730	disease resistance protein (CC-NBS-LRR class), putative
Bra011331	4.58e-08	2.51e-06	1	AT4G32270	hypothetical protein
Bra000617	4.57e-08	2.51e-06	1	AT5G50310	kelch repeat-containing protein
Bra033003	4.64e-08	2.54e-06	1	AT3G27330	zinc finger (C3HC4-type RING finger) family protein
Bra018503	5.13e-08	2.78e-06	1	AT4G04640	ATPC1; ATPC1; enzyme regulator; K02115 F-type H+-transporting ATPase subunit gamma [EC:3.6.3.14]
Bra038057	6.02e-08	3.23e-06	1	AT4G15940	fumarylacetoacetate hydrolase family protein
Bra019834	6.58e-08	3.5e-06	1	AT1G11740	ankyrin repeat family protein
[truncated: 545 more rows]

## Sheet: Table S8
Table S8 DEGs across the differentiation trajectory of SEs and CCs
[truncated: 646 more rows]

## Sheet: Table S9
Table S9 Classification of each homoeologous triad in each cluster
[truncated: 5 more rows]
